# Supplementary material for: Genome-Wide Association Study Reveals the Genetic Architecture Underlying Salt Tolerance-Related Traits in Rapeseed (Brassica napus L.)
Source: Front Plant Sci. 2017 Apr 26;8:593. doi: 10.3389/fpls.2017.00593 (PMC5405135; doi:10.3389/fpls.2017.00593)
Supplement: Supplementary file 1 [file Table1.XLSX]

## Sheet: Sheet1
Supplementary table S1. List of rapeseed accssions used for association mapping.
Accession number	Inbred lines	Country/Region	Type	Subpopulation assignment a
L1	Ganyou5	Hubei(China)	Semi-winter	P2
L2	Nonglin42	Japan	Semi-winter	P2
L3	Kelina	Unknown	Semi-winter	P2
L4	Huaiyou6-1	Jiangsu(China)	Semi-winter	P2
L5	Qianyou331	Guizhou(China)	Semi-winter	P2
L6	Enyou73-1-2	Hubei(China)	Semi-winter	P2
L7	Niuerduo	Guizhou(China)	Semi-winter	P2
L8	880101	Chongqing(China)	Semi-winter	P2
L9	SWU40	Chongqing(China)	Semi-winter	P2
L10	SWU42	Chongqing(China)	Semi-winter	P2
L11	SWU43	Chongqing(China)	Semi-winter	P2
L12	SWU44	Chongqing(China)	Semi-winter	P2
L13	SWU46	Chongqing(China)	Semi-winter	P2
L14	SWU47	Chongqing(China)	Semi-winter	P2
L15	SWU48	Chongqing(China)	Semi-winter	P2
L16	SWU52	Chongqing(China)	Semi-winter	P2
L17	SWU53	Chongqing(China)	Semi-winter	P2
L18	SWU56	Chongqing(China)	Semi-winter	P2
L19	SWU65	Chongqing(China)	Semi-winter	P2
L20	SWU82	Chongqing(China)	Semi-winter	P2
L21	SWU83	Chongqing(China)	Semi-winter	P2
L22	SWU92	Chongqing(China)	Semi-winter	P2
L23	SWU101	Chongqing(China)	Semi-winter	P2
L24	SWU106	Chongqing(China)	Semi-winter	P2
L25	SWU108	Chongqing(China)	Semi-winter	P2
L26	Chuanyou20	Sichuan(China)	Semi-winter	P2
L27	Chuanyou18	Sichuan(China)	Semi-winter	P2
L28	CY12NY-7	Sichuan(China)	Semi-winter	P2
L29	CY12Q95406	Sichuan(China)	Semi-winter	P1
L30	CY12QSZ06	Sichuan(China)	Semi-winter	P2
L31	CY12Q95108	Sichuan(China)	Semi-winter	P2
L32	CY12Q21535-N3	Sichuan(China)	Semi-winter	P2
L33	CY12PXW-4	Sichuan(China)	Semi-winter	P2
L34	CY12PXW-6	Sichuan(China)	Semi-winter	P2
L35	CY12PXW-9	Sichuan(China)	Semi-winter	P2
L36	CY13PXW-17	Sichuan(China)	Semi-winter	P2
L37	CY14PXW-18	Sichuan(China)	Semi-winter	P2
L38	CY15PXW-31	Sichuan(China)	Semi-winter	P1
L39	CY16PXW-35	Sichuan(China)	Semi-winter	P1
L40	CY19PXW-65	Sichuan(China)	Semi-winter	P1
L41	CY20PXW-66	Sichuan(China)	Semi-winter	P2
L42	CY21PXW-84	Sichuan(China)	Semi-winter	P2
L43	wx1025	Hunan(China)	Semi-winter	P2
L44	wx10213	Hunan(China)	Semi-winter	P2
L45	wx10296	Hunan(China)	Semi-winter	P2
L46	wx10315	Hunan(China)	Semi-winter	P2
L47	10-1043	Hunan(China)	Semi-winter	P2
L48	10-1047	Hunan(China)	Semi-winter	P2
L49	10-1061	Hunan(China)	Semi-winter	P2
L50	10-1070	Hunan(China)	Semi-winter	P2
L51	10-1358	Hunan(China)	Semi-winter	P2
L52	1472	Hunan(China)	Semi-winter	P2
L53	Xiangyou13	Hunan(China)	Semi-winter	P2
L54	Xiangyou11	Hunan(China)	Semi-winter	P2
L55	740	Hunan(China)	Semi-winter	P2
L56	631	Hunan(China)	Semi-winter	P2
L57	613	Hunan(China)	Semi-winter	P2
L58	783	Hunan(China)	Semi-winter	P2
L59	782	Hunan(China)	Semi-winter	P2
L60	YB3	Hunan(China)	Semi-winter	P2
L61	1360	Hunan(China)	Semi-winter	P2
L62	563	Hunan(China)	Semi-winter	P2
L63	WX10329	Hunan(China)	Semi-winter	P2
L64	santana	German	Winter	P2
L65	1281	Hunan(China)	Semi-winter	P2
L66	509	Hunan(China)	Semi-winter	P2
L67	1368	Hunan(China)	Semi-winter	P2
L68	1322	Hunan(China)	Semi-winter	P2
L69	1252	Hunan(China)	Semi-winter	P2
L70	1321	Hunan(China)	Semi-winter	P2
L71	07022	Hubei(China)	Semi-winter	P2
L72	07094	Hubei(China)	Semi-winter	P2
L73	07016	Hubei(China)	Semi-winter	P2
L74	9F087	Hubei(China)	Semi-winter	P2
L75	97096	Hubei(China)	Semi-winter	P2
L76	07189	Hubei(China)	Semi-winter	P2
L77	07191	Hubei(China)	Semi-winter	P2
L78	07037	Hubei(China)	Semi-winter	P2
L79	RQ011	Hubei(China)	Semi-winter	P2
L80	RR009	Hubei(China)	Semi-winter	P1
L81	RR002	Hubei(China)	Semi-winter	P2
L82	97177	Hubei(China)	Semi-winter	P2
L83	96021	Hubei(China)	Semi-winter	P1
L84	96063	Hubei(China)	Semi-winter	P2
L85	01111	Hubei(China)	Semi-winter	P2
L86	01570	Hubei(China)	Semi-winter	P2
L87	9Bao22	Hubei(China)	Semi-winter	P2
L88	02359	Hubei(China)	Semi-winter	P2
L89	02365	Hubei(China)	Semi-winter	P2
L90	93205	Hubei(China)	Semi-winter	P2
L91	93210	Hubei(China)	Semi-winter	P2
L92	Nca	Unknown	Semi-winter	P2
L93	Zhongshuang4-2	Hubei(China)	Semi-winter	P2
L94	Zhongshuang9-1	Hubei(China)	Semi-winter	P2
L95	Zhongshuang11-2	Hubei(China)	Semi-winter	P2
L96	2011-6200	Hubei(China)	Semi-winter	P2
L97	2011-6308	Hubei(China)	Semi-winter	P1
L98	2011-7103	Hubei(China)	Semi-winter	P2
L99	2012-11526	Hubei(China)	Semi-winter	P2
L100	2012-3546	Hubei(China)	Semi-winter	P1
L101	2012-4531	Hubei(China)	Semi-winter	P2
L102	2012-5086	Hubei(China)	Semi-winter	P2
L103	2012-5113	Hubei(China)	Semi-winter	P2
L104	2012-8327	Hubei(China)	Semi-winter	P2
L105	2012-8355	Hubei(China)	Semi-winter	P1
L106	2012-8380	Hubei(China)	Semi-winter	P2
L107	2012-8998	Hubei(China)	Semi-winter	P2
L108	2012-9323	Hubei(China)	Semi-winter	P2
L109	2012-9354	Hubei(China)	Semi-winter	P2
L110	2012-9380	Hubei(China)	Semi-winter	P2
L111	2012-9478	Hubei(China)	Semi-winter	P2
L112	2012-9542	Hubei(China)	Semi-winter	P2
L113	2012-K8053	Hubei(China)	Semi-winter	P2
L114	R2	Hubei(China)	Semi-winter	P2
L115	Xiwang106-1	Hubei(China)	Semi-winter	P2
L116	Yangguang198-1	Hubei(China)	Semi-winter	P2
L117	Yangguang2009-1	Hubei(China)	Semi-winter	P2
L118	Zhongshuang10-1	Hubei(China)	Semi-winter	P2
L119	Zhongshuang12-1	Hubei(China)	Semi-winter	P2
L120	Zhongshuang4Q	Hubei(China)	Semi-winter	P2
L121	Zhongshuang6-2	Hubei(China)	Semi-winter	P2
L122	Zhongshuang7-1	Hubei(China)	Semi-winter	P2
L123	Zhongyou589-2	Hubei(China)	Semi-winter	P2
L124	Huayou2	Hubei(China)	Semi-winter	P2
L125	Major	France	Winter	P2
L126	Huashuang2	Hubei(China)	Semi-winter	P2
L127	Aurora	German	Spring	P2
L128	Huayou13	Hubei(China)	Semi-winter	P2
L129	Rucabo	German	Spring	P1
L130	Huayou3	Hubei(China)	Semi-winter	P2
L131	Huayou14	Hubei(China)	Semi-winter	P2
L132	Ningyou1	Jiangsu(China)	Semi-winter	P2
L133	Ceres	German	Winter	P1
L134	11-9-700	Hubei(China)	Semi-winter	P2
L135	11-9-701	Hubei(China)	Semi-winter	P2
L136	11-9-702	Hubei(China)	Semi-winter	P2
L137	11-9-703	Hubei(China)	Semi-winter	P2
L138	11-9-704	Hubei(China)	Semi-winter	P2
L139	11-9-705	Hubei(China)	Semi-winter	P2
L140	11-9-707	Hubei(China)	Semi-winter	P2
L141	09-P64-1	Hubei(China)	Semi-winter	P2
L142	10-Chong23	Hubei(China)	Semi-winter	P2
L143	10-Chong32	Hubei(China)	Semi-winter	P2
L144	10-Chong33	Hubei(China)	Semi-winter	P2
L145	10-Chong34	Hubei(China)	Semi-winter	P2
L146	10-江Peng2	Hubei(China)	Semi-winter	P2
L147	10-江Peng3	Hubei(China)	Semi-winter	P2
L148	11-Yu7-103	Hubei(China)	Semi-winter	P2
L149	11-Yu7-117	Hubei(China)	Semi-winter	P2
L150	11-Yu7-125	Hubei(China)	Semi-winter	P2
L151	11-P74-8 Fu	Hubei(China)	Semi-winter	P2
L152	11-P74-13Fu	Hubei(China)	Semi-winter	P2
L153	7-7766-74	Hubei(China)	Semi-winter	P2
L154	P18Fu	Hubei(China)	Semi-winter	P2
L155	64Peng-10	Hubei(China)	Semi-winter	P1
L156	Shengguang	Hubei(China)	Semi-winter	P2
L157	JiaYu25Peng	Hubei(China)	Semi-winter	P2
L158	JiaYu16Peng	Hubei(China)	Semi-winter	P2
L159	JiaYu31Peng	Hubei(China)	Semi-winter	P2
L160	Jia972	Hubei(China)	Semi-winter	P2
L161	Huashuang128	Hubei(China)	Semi-winter	P2
L162	Jia904	Hubei(China)	Semi-winter	P2
L163	Jia908	Hubei(China)	Semi-winter	P2
L164	JiaPF190Peng	Hubei(China)	Semi-winter	P2
L165	Jia915	Hubei(China)	Semi-winter	P2
L166	Jia922	Hubei(China)	Semi-winter	P2
L167	Jia917	Hubei(China)	Semi-winter	P2
L168	Jia923	Hubei(China)	Semi-winter	P2
L169	Jia931	Hubei(China)	Semi-winter	P2
L170	JiaYu05Peng	Hubei(China)	Semi-winter	P2
L171	Jia963Peng	Hubei(China)	Semi-winter	P1
L172	Huyou17-2	Shanghai(China)	Semi-winter	P2
L173	Huyou15-2	Shanghai(China)	Semi-winter	P2
L174	Huyou12	Shanghai(China)	Semi-winter	P1
L175	Ningyou18-2	Jiangsu(China)	Semi-winter	P2
L176	Ningyou16	Jiangsu(China)	Semi-winter	P2
L177	Ningyou14-2	Jiangsu(China)	Semi-winter	P2
L178	Ningyou12-2	Jiangsu(China)	Semi-winter	P2
L179	Shilijia	Jiangsu(China)	Semi-winter	P2
L180	Shilifeng-2	Jiangsu(China)	Semi-winter	P2
L181	Yangyou6	Jiangsu(China)	Semi-winter	P2
L182	Yangyou5	Jiangsu(China)	Semi-winter	P1
L183	Zhenyou3	Jiangsu(China)	Semi-winter	P1
L184	Suyou1-2	Jiangsu(China)	Semi-winter	P2
L185	Zheshuang72-2	Zhejiang(China)	Semi-winter	P2
L186	Zheshuang8	Zhejiang(China)	Semi-winter	P2
L187	Zheyou758	Zhejiang(China)	Semi-winter	P2
L188	Huyou14	Shanghai(China)	Semi-winter	P2
L189	Huyou18-2	Shanghai(China)	Semi-winter	P1
L190	Huyou19	Shanghai(China)	Semi-winter	P2
L191	Zheyou19	Zhejiang(China)	Semi-winter	P2
L192	Zheyou21-2	Zhejiang(China)	Semi-winter	P2
L193	Zheshuang6	Zhejiang(China)	Semi-winter	P2
L194	Wanyou15	Anhui(China)	Semi-winter	P2
L195	Wanyou20	Anhui(China)	Semi-winter	P2
L196	AGREV012	German	Spring	P1
L197	AGREV019	German	Spring	P1
L198	AGREV021	German	Spring	P1
L199	Topas	Sweden	Spring	P1
L200	cyclon	Denmark	Spring	P1
L201	Weijie	Canada	Spring	P1
L202	Sida	Canada	Spring	P1
L203	Zhizun	Canada	Spring	P1
L204	Haishen	Canada	Spring	P1
L205	D2	Denmark	Spring	P1
L206	D3	Denmark	Spring	P1
L207	Qu	America	Spring	P1
L208	11-985	Qinghai(China)	Spring	P1
L209	11-504	Qinghai(China)	Spring	P1
L210	11-997	Qinghai(China)	Spring	P1
L211	11-1184	Qinghai(China)	Spring	P1
L212	10-1230	Qinghai(China)	Spring	P1
L213	10-847	Qinghai(China)	Spring	P1
L214	11-1124	Qinghai(China)	Spring	P1
L215	Shan2B	Shanxi(China)	Winter	P2
L216	KenC1	Shanxi(China)	Winter	P1
L217	P310	Shanxi(China)	Semi-winter	P1
L218	P685	Shanxi(China)	Semi-winter	P2
L219	A117	Shanxi(China)	Winter	P1
L220	B250	Shanxi(China)	Winter	P2
L221	B265	Shanxi(China)	Winter	P1
L222	A109	Shanxi(China)	Winter	P1
L223	GY282	Shanxi(China)	Semi-winter	P1
L224	A82	Jiangxi(China)	Winter	P1
L225	A98	Shanxi(China)	Winter	P1
L226	B414	Xinjiang(China)	Semi-winter	P1
L227	A148	Sweden	Winter	P2
L228	09-P36	Hubei(China)	Semi-winter	P1
L229	09-P37	Hubei(China)	Semi-winter	P1
L230	10-P10	Hubei(China)	Semi-winter	P1
L231	10-P29	Hubei(China)	Semi-winter	P1
L232	11-P30	Hubei(China)	Semi-winter	P1
L233	12-P25	Hubei(China)	Semi-winter	P2
L234	03Ⅰ32B	Hubei(China)	Semi-winter	P1
L235	964	Hubei(China)	Semi-winter	P1
L236	DD1	Hubei(China)	Semi-winter	P1
L237	9L302-1	Hubei(China)	Semi-winter	P1
L238	06T9F	Hubei(China)	Semi-winter	P1
L239	03Ⅱ4B	Hubei(China)	Semi-winter	P1
L240	03LF1	Hubei(China)	Semi-winter	P1
L241	876	Hubei(China)	Semi-winter	P1
L242	06H7	Hubei(China)	Semi-winter	P1
L243	Hubeibaihua	Hubei(China)	Winter	P2
L244	IMC103	Chongqing(China)	Semi-winter	P1
L245	Sophia	German	Spring	P1
L246	campina	German	Spring	P1
L247	Conny	Sweden	Spring	P1
L248	Wesreo	Australia	Spring	P1
L249	Wase Chousen	South Korea	Spring	P2
L250	Nakaee Chousen	South Korea	Spring	P1
L251	90750	Chongqing(China)	Winter	P1
L252	Nonglin43	Japan	Winter	P2
L253	Aijiazao	Sichuan(China)	Winter	P2
L254	SWU54	Chongqing(China)	Semi-winter	P2
L255	SWU61	Chongqing(China)	Semi-winter	P1
L256	SWU62	Chongqing(China)	Semi-winter	P1
L257	SWU63	Chongqing(China)	Semi-winter	P2
L258	SWU70	Chongqing(China)	Semi-winter	P2
L259	SWU71	Chongqing(China)	Semi-winter	P1
L260	SWU74	Chongqing(China)	Semi-winter	P2
L261	SWU75	Chongqing(China)	Semi-winter	P2
L262	SWU76	Chongqing(China)	Semi-winter	P2
L263	SWU85	Chongqing(China)	Semi-winter	P2
L264	SWU87	Chongqing(China)	Semi-winter	P2
L265	SWU88	Chongqing(China)	Semi-winter	P2
L266	SWU89	Chongqing(China)	Semi-winter	P2
L267	SWU96	Chongqing(China)	Semi-winter	P2
L268	SWU99	Chongqing(China)	Semi-winter	P2
L269	SWU102	Chongqing(China)	Semi-winter	P2
L270	SWU104	Chongqing(China)	Semi-winter	P2
L271	SWU107	Chongqing(China)	Semi-winter	P2
L272	SWU110	Chongqing(China)	Semi-winter	P2
L273	SWU111	Chongqing(China)	Semi-winter	P2
L274	SWU114	Chongqing(China)	Semi-winter	P2
L275	Zhongshuang10-2	Hubei(China)	Semi-winter	P2
L276	Zhongshuang7-2	Hubei(China)	Semi-winter	P2
L277	Zhongshuang12-2	Hubei(China)	Semi-winter	P2
L278	Zhongyou589-1	Hubei(China)	Semi-winter	P2
L279	Zhen3736	Jiangsu(China)	Semi-winter	P2
L280	Zhen2609	Jiangsu(China)	Semi-winter	P2
L281	HX0352	Jiangsu(China)	Semi-winter	P2
L282	Huyou21	Shanghai(China)	Semi-winter	P1
L283	Zheyou21-1	Zhejiang(China)	Semi-winter	P2
L284	Wanyou20	Anhui(China)	Semi-winter	P1
L285	Wanyou12	Anhui(China)	Semi-winter	P1
L286	Huyou15-1	Shanghai(China)	Semi-winter	P2
L287	Huyou16-1	Shanghai(China)	Semi-winter	P1
L288	Huyou18-1	Shanghai(China)	Semi-winter	P1
L289	Zheshuang72-1	Zhejiang(China)	Semi-winter	P2
L290	Zheshuang8	Zhejiang(China)	Semi-winter	P1
L291	Zheyou50	Zhejiang(China)	Semi-winter	P1
L292	Suyou1-1	Jiangsu(China)	Semi-winter	P2
L293	Zhongshuang4-1	Hubei(China)	Semi-winter	P2
L294	Zhongshuang11-1	Hubei(China)	Semi-winter	P2
L295	Yangguang198-2	Hubei(China)	Semi-winter	P2
L296	Huahang901	Hubei(China)	Semi-winter	P2
L297	Yan6055	Jiangsu(China)	Semi-winter	P2
L298	Yangjian8	Jiangsu(China)	Semi-winter	P2
L299	Xiwang106-2	Hubei(China)	Semi-winter	P2
L300	Zheyou17	Zhejiang(China)	Semi-winter	P2
L301	Zhongshuang5	Hubei(China)	Semi-winter	P2
L302	Zhongyou821	Hubei(China)	Semi-winter	P2
L303	Qinyou1	Shanxi(China)	Winter	P1
L304	Weilong88	Shanxi(China)	Semi-winter	P2
L305	Yanyou2	Jiangsu(China)	Semi-winter	P2
L306	Qinyou5	Shanxi(China)	Semi-winter	P2
L307	Suyou4	Jiangsu(China)	Semi-winter	P2
L308	Oscar	Australia	Spring	P2
L309	Ningyou14-1	Jiangsu(China)	Semi-winter	P2
L310	Shilifeng-1	Jiangsu(China)	Semi-winter	P2
L311	Ningyou18-1	Jiangsu(China)	Semi-winter	P1
L312	Ningyou10-1	Jiangsu(China)	Semi-winter	P2
L313	Helios	Denmark	Spring	P2
L314	Hector	Canada	Spring	P1
L315	Jianada2	Canada	Spring	P2
L316	WH-17	Hubei(China)	Semi-winter	P2
L317	WH-20	Hubei(China)	Semi-winter	P2
L318	WH-29	Hubei(China)	Semi-winter	P2
L319	WH-30	Hubei(China)	Semi-winter	P2
L320	WH-31	Hubei(China)	Semi-winter	P2
L321	WH-37	Hubei(China)	Semi-winter	P1
L322	WH-38	Hubei(China)	Semi-winter	P1
L323	WH-42	Hubei(China)	Semi-winter	P1
L324	WH-43	Hubei(China)	Semi-winter	P1
L325	WH-45	Hubei(China)	Semi-winter	P1
L326	WH-55	Hubei(China)	Semi-winter	P1
L327	WH-56	Hubei(China)	Semi-winter	P1
L328	WH-57	Hubei(China)	Semi-winter	P1
L329	WH-58	Hubei(China)	Semi-winter	P1
L330	WH-59	Hubei(China)	Semi-winter	P1
L331	WH-61	Hubei(China)	Semi-winter	P1
L332	WH-62	Hubei(China)	Semi-winter	P1
L333	WH-81	Hubei(China)	Semi-winter	P1
L334	WH-83	Hubei(China)	Semi-winter	P1
L335	WH-85	Hubei(China)	Semi-winter	P1
L336	WH-88	Hubei(China)	Semi-winter	P2
L337	WH-100	Hubei(China)	Semi-winter	P1
L338	WH-127	Hubei(China)	Semi-winter	P1
L339	Yuyou1	Henan(China)	Semi-winter	P2
L340	COBRA	German	Winter	P1
L341	Ningyou7	Jiangsu(China)	Semi-winter	P2
L342	Tapidor	France	Winter	P1
L343	Huayou6	Hubei(China)	Semi-winter	P2
L344	Huayou12	Hubei(China)	Semi-winter	P1
L345	Cubs root	South Korea	Spring	P2
L346	Daichousen	South Korea	Spring	P2
L347	Niklas	Denmark	Spring	P1
L348	Askari	German	Winter	P1
L349	chuosenshu	South Korea	Winter	P1
L350	WESBROOK	Australia	Spring	P1
L351	Shengliqinggeng	Shanghai(China)	Winter	P2
L352	Caojingshengli	Shanghai(China)	Winter	P2
L353	Huyou3	Shanghai(China)	Semi-winter	P2
L354	Shaoyeqing	Shanghai(China)	Semi-winter	P2
L355	Hujizao	Shanghai(China)	Winter	P2
L356	Huyou16-2	Shanghai(China)	Semi-winter	P2
L357	Fengding240	Jiangsu(China)	Winter	P2
L358	Quanzi	Jiangsu(China)	Winter	P1
L359	Dahuaqiu	Jiangsu(China)	Semi-winter	P2
L360	Ningyou8	Jiangsu(China)	Semi-winter	P1
L361	Guangde138	Anhui(China)	Semi-winter	P2
L362	Guangde8104	Anhui(China)	Semi-winter	P2
L363	Dangyouzao1	Anhui(China)	Semi-winter	P2
L364	Guangde761	Anhui(China)	Semi-winter	P2
L365	Tonglinghuaye	Anhui(China)	Semi-winter	P2
L366	Wanyouzao	Anhui(China)	Semi-winter	P2
L367	Chuyou1	Anhui(China)	Semi-winter	P2
L368	Zheyou601	Zhejiang(China)	Semi-winter	P2
a: Population was assigned based on STRUCTURE analysis.
