# Supplementary material for: Genome-Wide Association Study Reveals the Genetic Architecture Underlying Salt Tolerance-Related Traits in Rapeseed (Brassica napus L.)
Source: Front Plant Sci. 2017 Apr 26;8:593. doi: 10.3389/fpls.2017.00593 (PMC5405135; doi:10.3389/fpls.2017.00593)
Supplement: Supplementary file 2 [file Table2.XLSX]

## Sheet: Sheet1
Supplementary Table S2.Phenotypic correlations between all the traits based on the means of the traits in two environments
Phenotypic correlations between all the traits based on the means of the traits in greenhouse in 2014
Trait	CRL2	TRL2	ST-RL2	CSL2	TSL2	ST-SL2	CSFW2	TSFW2	ST-SFW2	SNC2
CRL2	1	.538**	-.195**	0.017	0.015	0.007	0.051	0.054	0.025	0.082
TRL2	.538**	1	.719**	0.014	0.045	0.045	0.047	0.055	0.037	0.058
ST-RL2	-.195**	.719**	1	0.002	0.041	0.047	0.011	0.022	0.026	0.003
CSL2	0.017	0.014	0.002	1	.483**	-.414**	.512**	.191**	-.130*	0.014
TSL2	0.015	0.045	0.041	.483**	1	.588**	.175**	.413**	.369**	0.005
ST-SL2	0.007	0.045	0.047	-.414**	.588**	1	-.286**	.251**	.503**	-0.004
CSFW2	0.051	0.047	0.011	.512**	.175**	-.286**	1	.518**	-.105*	-0.057
TSFW2	0.054	0.055	0.022	.191**	.413**	.251**	.518**	1	.775**	-0.044
ST-SFW2	0.025	0.037	0.026	-.130*	.369**	.503**	-.105*	.775**	1	-0.012
SNC2	0.082	0.058	0.003	0.014	0.005	-0.004	-0.057	-0.044	-0.012	1
**. Correlation is significant at the 0.01 level (2-tailed).
*. Correlation is significant at the 0.05 level (2-tailed).
Phenotypic correlations between all the traits based on the means of the traits in natural environment in 2014
Trait	CRL3	TRL3	ST-RL3	CSL3	TSL3	ST-SL3	CSFW3	TSFW3	ST-SFW3	SNC3
CRL3	1	.619**	-.105*	0.095	0.014	-0.058	0.073	.120*	.116*	0.045
TRL3	.619**	1	.711**	0.058	0.002	-0.036	-0.021	0.036	0.094	0.075
ST-RL3	-.105*	.711**	1	-0.005	-0.004	0.008	-0.098	-0.066	0.018	0.046
CSL3	0.095	0.058	-0.005	1	.575**	-.289**	.339**	.212**	-0.092	0.052
TSL3	0.014	0.002	-0.004	.575**	1	.609**	.161**	.314**	.261**	-0.042
ST-SL3	-0.058	-0.036	0.008	-.289**	.609**	1	-.140**	.162**	.400**	-0.099
CSFW3	0.073	-0.021	-0.098	.339**	.161**	-.140**	1	.724**	-.122*	-0.03
TSFW3	.120*	0.036	-0.066	.212**	.314**	.162**	.724**	1	.573**	-0.047
ST-SFW3	.116*	0.094	0.018	-0.092	.261**	.400**	-.122*	.573**	1	-0.043
SNC3	0.045	0.075	0.046	0.052	-0.042	-0.099	-0.03	-0.047	-0.043	1
**. Correlation is significant at the 0.01 level (2-tailed).
*. Correlation is significant at the 0.05 level (2-tailed).
