# Supplementary material for: Genome-Wide Association Study Reveals the Genetic Architecture Underlying Salt Tolerance-Related Traits in Rapeseed (Brassica napus L.)
Source: Front Plant Sci. 2017 Apr 26;8:593. doi: 10.3389/fpls.2017.00593 (PMC5405135; doi:10.3389/fpls.2017.00593)
Supplement: Supplementary file 3 [file Table3.XLSX]

## Sheet: Sheet1
Supplementary Table S3 Phenotypic correlations between three environments based on the trait means of plants grown
Trait	CRL-2	CRL-3		Trait	TRL-2	TRL-3
CRL-1	0.936**	0.775**		TRL-1	0.868**	0.713**
CEL-2		0.731**		TRL-2		0.678**
Trait	CSL-2	CSL-3		Trait	TSL-2	TSL-3
CSL-1	0.775**	0.595**		TSL-1	0.774**	0.497**
CSL-2		0.681**		TSL-2		0.637**
Trait	CSFW-2	CSFW-3		Trait	TSFW-2	TSFW-3
CSFW-1	0.884**	0.852**		TSFW-1	0.856**	0.842**
CSFW-2		0.784**		TSFW-2		0.691**
Trait	SNC-2	SNC-3
SNC-1	0.851**	0.844**
SNC-2		0.724**
1: greenhouse 2013, 2: greenhouse 2014, 3: natural environment 2014
** P<0.01
