# Supplementary material for: Genome-Wide Association Study Reveals the Genetic Architecture Underlying Salt Tolerance-Related Traits in Rapeseed (Brassica napus L.)
Source: Front Plant Sci. 2017 Apr 26;8:593. doi: 10.3389/fpls.2017.00593 (PMC5405135; doi:10.3389/fpls.2017.00593)
Supplement: Supplementary file 4 [file Table4.XLSX]

## Sheet: Sheet1
Supplementary Table S4. SNP significantassociations with the ST-RL, ST-SL, ST-SFW, and SNC
Trait	SNPs	Chromosome	Site(b)	−Log10P	R2(%)	Model	Environment
ST-RL	Bn-A01-p1372430	A01	973485	4.66831	5.96	Q	E1
		A01	973485	4.15359	5.674	Q+K	E1
		A01	973485	4.25761	5.37	Q	E2
	Bn-A03-p9873327	A03	9088303	4.12202	5.594	Q	E1
		A03	9088303	4.12436	5.54	Q	E2
	Bn-A06-p2586825	A06	2547397	4.66192	5.994	Q	E2
		A06	2547397	4.89076	6.301	Q	E3
		A06	2547397	4.23539	6.092	Q+K	E3
		A06	2547397	5.25348	6.81	Q	AVE
		A06	2547397	4.26557	6.106	QK	AVE
	Bn-A06-p3051799	A06	2944796	5.3486	6.677	Q	E1
		A06	2944796	4.07543	5.813	Q+K	E1
		A06	2944796	4.48028	5.441	Q	AVE
	Bn-A06-p3066372	A06	2959211	5.72614	7.437	Q	E1
		A06	2959211	4.33192	6.694	Q+K	E1
		A06	2959211	4.94792	6.27	Q	E2
		A06	2959211	5.10743	6.503	Q	AVE
	Bn-A06-p3399869	A06	3216421	5.3393	6.785	Q	E1
		A06	3216421	4.21282	6.631	Q+K	E1
		A06	3216421	4.74141	5.877	Q	E2
		A06	3216421	4.81276	5.995	Q	AVE
ST-SL	Bn-A04-p11164883	A04	12315774	4.45214	5.653	Q	E1
		A04	12315774	4.15082	5.237	Q	AVE
	Bn-A04-p14778146	A04	15229011	4.84832	6.172	Q	E1
	Bn-A05-p1744534	A05	1887184	4.15979	4.265	Q	E1
	Bn-A05-p2246038	A05	2366787	4.14228	4.245	Q	E1
		A05	2366787	4.04105	4.295	Q+K	E2
		A05	2366787	4.34607	4.461	Q	E2
	Bn-A05-p17420613	A05	14469584	4.3925	6.015	Q	E3
		A05	14469584	5.50328	7.689	Q	E1
		A05	14469584	4.96106	6.875	Q	AVE
	Bn-A07-p15588492	A07	17484683	4.16045	4.886	Q	E1
	Bn-A07-p15589001	A07	17485098	4.1842	4.782	Q	E1
	Bn-A08-p2451091	A08	1903901	4.19852	5.067	Q	E1
	Bn-A08-p2517407	A08	1952365	4.34336	5.357	Q	E1
	Bn-A08-p2601211	A08	2042356	4.69538	4.88	Q	E1
	Bn-A08-p2898446	A08	2352089	4.71285	4.881	Q	E2
		A08	2352089	4.58228	4.983	Q+K	E1
		A08	2352089	6.63658	7.101	Q	E1
		A08	2352089	5.37848	5.669	Q	AVE
		A08	2352089	4.18849	4.487	QK	AVE
	Bn-A08-p2910816	A08	2366178	4.02379	5.282	Q+K	E1
		A08	2366178	4.40577	5.536	Q	E2
		A08	2366178	5.8	7.503	Q	E1
		A08	2366178	4.40984	5.578	Q	AVE
	Bn-A08-p2920715	A08	2375896	4.27996	5.121	Q	E1
	Bn-A08-p3097626	A08	2582647	4.48142	5.566	Q	E1
	Bn-A08-p3104517	A08	2590244	4.53573	5.841	Q	E1
	Bn-A08-p3120986	A08	2607600	5.42927	7.127	Q	E1
		A08	2607600	4.4655	5.769	Q	AVE
	Bn-A08-p3178977	A08	2658825	5.46764	6.678	Q	E1
		A08	2658825	4.06329	4.822	Q	AVE
	Bn-A08-p3269074	A08	2746242	4.81138	5.803	Q	E2
		A08	2746242	4.80827	6.239	Q+K	E1
		A08	2746242	6.48474	8.044	Q	E1
		A08	2746242	4.71954	5.714	Q	AVE
	Bn-A08-p3269802	A08	2746969	5.0062	5.954	Q	E1
		A08	2746969	4.05406	4.72	Q	AVE
	Bn-A08-p3433878	A08	2845974	4.02198	4.692	Q	E1
	Bn-A08-p3436359	A08	2848557	4.27281	5.009	Q	E1
	Bn-A08-p4096136	A08	3496560	4.85605	5.759	Q	E1
	Bn-A08-p4146394	A08	3548119	4.50706	5.481	Q	E1
	Bn-A08-p4392909	A08	3800087	4.4441	5.376	Q	E1
	Bn-A08-p4453282	A08	3866436	4.41329	4.556	Q	E1
	Bn-A08-p5636764	A08	4877573	4.07774	4.171	Q	E1
	Bn-A08-p6165340	A08	5233372	4.00351	4.756	Q	E1
	Bn-A08-p7851497	A08	6825066	5.52692	6.567	Q	E1
	Bn-A08-p7881489	A08	6853095	4.03858	4.627	Q	E2
		A08	6853095	5.3265	6.307	Q	E1
		A08	6853095	4.16074	4.814	Q	AVE
	Bn-A08-p7947263	A08	6951542	4.4399	5.392	Q	E1
	Bn-A08-p8073664	A08	7071187	4.31997	5.088	Q	E1
	Bn-A08-p8378906	A08	7228466	4.76515	5.687	Q	E1
	Bn-A08-p8355054	A08	7242228	4.82901	5.856	Q	E1
		A08	7242228	4.05155	4.83	Q	AVE
	Bn-A08-p8432548	A08	7271059	5.17262	5.428	Q	E1
		A08	7271059	4.2022	4.317	Q	AVE
	Bn-A08-p8458205	A08	7297352	4.53714	5.354	Q	E1
	Bn-A08-p8470949	A08	7309070	4.11008	4.208	Q	E1
	Bn-A08-p8577291	A08	7455158	4.11653	4.977	Q	E1
	Bn-A08-p8581123	A08	7460650	4.34802	5.117	Q	E2
		A08	7460650	5.21486	6.268	Q	E1
		A08	7460650	4.11485	4.831	Q	AVE
	Bn-A08-p8658074	A08	7529599	4.43322	5.114	Q	E1
	Bn-A09-p33179406	A09	30892924	4.32462	5.555	Q	E1
		A09	30892924	4.09769	5.233	Q	AVE
	Bn-Scaffold_000211-p65635	A10	4230491	4.11082	4.209	Q	E1
	Bn-scaff_15838_1-p1804226	C01	2159783	4.36835	4.487	Q	E2
		C01	2159783	4.67448	4.856	Q	E1
		C01	2159783	4.56904	4.739	Q	AVE
	Bn-scaff_15838_1-p1804241	C01	2159899	4.08719	6.058	Q+K	E1
		C01	2159899	4.25409	6.23	Q+K	E2
		C01	2159899	4.92676	6.68	Q	E3
		C01	2159899	5.88586	8.032	Q	E2
		C01	2159899	6.68878	9.225	Q	E1
		C01	2159899	6.32593	8.711	Q	AVE
		C01	2159899	4.1582	6.193	QK	AVE
	Bn-scaff_15838_1-p1806419	C01	2161988	4.78207	6.399	Q	E3
		C01	2161988	5.44942	7.32	Q	E2
		C01	2161988	6.30412	8.579	Q	E1
		C01	2161988	5.99783	8.149	Q	AVE
	Bn-scaff_15838_1-p1810027	C01	2163693	4.06775	4.167	Q	E3
		C01	2163693	4.53034	4.691	Q	E1
		C01	2163693	4.79452	4.974	Q	E2
		C01	2163693	4.76128	4.96	Q	AVE
	Bn-scaff_15908_1-p535407	C04	5694092	4.35148	5.193	Q	E1
	Bn-scaff_15908_1-p545449	C04	5704431	4.1306	5.019	Q	E1
ST-SFW	Bn-A01-p7558345	A01	6899014	4.05595	4.743	Q	E1
		A01	6899014	4.16236	4.88	Q	AVE
	Bn-A01-p7574355	A01	6916594	4.61379	6.022	Q+K	E1
		A01	6916594	5.35614	7.052	Q+K	E2
		A01	6916594	5.0305	6.204	Q	E1
		A01	6916594	5.82102	7.259	Q	E2
		A01	6916594	5.23992	6.482	Q	AVE
		A01	6916594	4.78296	6.312	QK	AVE
	Bn-A01-p21855770	A01	18441121	5.84046	7.528	Q	E1
		A01	18441121	6.58008	8.486	Q	E2
		A01	18441121	4.76515	6.428	Q+K	E1
		A01	18441121	5.5545	7.75	Q+K	E2
		A01	18441121	5.3225	6.814	Q	AVE
		A01	18441121	4.53793	6.208	QK	AVE
	Bn-A01-p22038749	A01	18656104	5.04434	5.29	Q	E1
		A01	18656104	4.32994	4.455	Q	E2
		A01	18656104	4.1144	4.393	Q+K	E1
		A01	18656104	4.43585	4.591	Q	AVE
	Bn-A01-p22038776	A01	18656231	5.37448	7.859	Q	E1
		A01	18656231	4.8884	7.065	Q	E2
		A01	18656231	4.45478	6.735	Q+K	E1
		A01	18656231	4.06988	5.995	Q+K	E2
		A01	18656231	5.09623	7.42	Q	AVE
		A01	18656231	4.2751	6.464	QK	AVE
	Bn-A01-p22681496	A01	18831082	5.16926	7.621	Q	E1
		A01	18831082	5.09733	7.464	Q	E2
		A01	18831082	4.56266	6.608	Q	E3
		A01	18831082	4.24718	6.608	Q+K	E3
		A01	18831082	5.62841	8.352	Q	AVE
		A01	18831082	4.50948	7.423	QK	AVE
	Bn-A06-p7703242	A06	7333685	4.53984	4.71	Q	E1
	Bn-A08-p20091818	A08	17365577	4.6694	5.512	Q	E1
		A08	17365577	4.34665	5.092	Q	AVE
	Bn-A10-p15741819	A10	15808392	4.20232	5.59	Q	E2
	Bn-scaff_16116_1-p406330	C06	28299662	4.9202	5.148	Q	E1
		C06	28299662	4.60309	4.783	Q	AVE
SNC	Bn-A03-p7939679	A03	7219665	4.23269	4.878	Q+K	E1
		A03	7219665	4.39671	5.093	Q	E2
		A03	7219665	4.54509	5.308	Q	E1
		A03	7219665	5.01147	6.064	Q+K	E3
		A03	7219665	5.52562	6.588	Q	E3
		A03	7219665	5.32528	6.304	Q	AVE
		A03	7219665	4.77508	5.631	QK	AVE
	Bn-A03-p8032849	A03	7321761	4.11923	4.853	Q	E1
		A03	7321761	4.4832	5.286	Q+K	E3
		A03	7321761	4.56481	5.447	Q	E3
		A03	7321761	5.19184	6.365	Q+K	E2
		A03	7321761	5.81175	7.044	Q	E2
		A03	7321761	5.45842	6.602	Q	AVE
		A03	7321761	5.05453	6.107	QK	AVE
	Bn-A03-p8033095	A03	7321907	4.30606	5.253	Q+K	E3
		A03	7321907	4.40048	5.319	Q	E3
		A03	7321907	4.52755	5.542	Q+K	E1
		A03	7321907	4.843	5.896	Q	E1
		A03	7321907	5.01542	6.239	Q+K	E2
		A03	7321907	5.49889	6.738	Q	E2
		A03	7321907	5.60459	6.897	Q	AVE
		A03	7321907	5.20803	6.501	QK	AVE
	Bn-A03-p8802360	A03	8105277	4.8293	5.295	Q+K	E3
		A03	8105277	5.38726	5.678	Q	E3
		A03	8105277	4.4767	4.615	Q	AVE
	Bn-A09-p13614625	A09	10135535	4.32852	5.691	Q	E2
	Bn-A09-p13614414	A09	10135644	4.65484	4.807	Q	E2
	Bn-A09-p13585262	A09	10166924	4.04837	5.362	Q	E2
	Bn-scaff_16268_1-p640088	C05	12621782	4.2808	5.518	Q	E2
	Bn-scaff_18206_1-p435713	C06	18701952	4.0705	5.388	Q	E2
		C06	18701952	4.1986	5.585	Q	AVE
	Bn-scaff_16110_1-p3586046	C07	41328003	4.49497	5.421	Q+K	E1
		C07	41328003	4.80601	5.742	Q	E1
	Bn-scaff_16110_1-p3584073	C07	41329897	4.00756	4.693	Q+K	E1
		C07	41329897	4.31315	5.009	Q	E1
	Bn-scaff_16110_1-p3584024	C07	41330046	4.20332	4.882	Q	E1
