# Supplementary material for: Genome-Wide Association Study Reveals the Genetic Architecture Underlying Salt Tolerance-Related Traits in Rapeseed (Brassica napus L.)
Source: Front Plant Sci. 2017 Apr 26;8:593. doi: 10.3389/fpls.2017.00593 (PMC5405135; doi:10.3389/fpls.2017.00593)
Supplement: Supplementary file 5 [file Table5.XLSX]

## Sheet: Sheet1
Supplementary Table 5. the distance and LD statistic r2 between lead SNP and following SNPs
Trait	Peak SNPa	chromosome	postion (b)	SNPb	chrosome	postion (b)	distance (Kb)c	r2 d
ST-RL	Bn-A06-p3066372	A06	2959211	Bn-A06-p2586825	A06	2547397	402.162	0.260187
	Bn-A06-p3066372	A06	2959211	Bn-A06-p3051799	A06	2944796	14.0771	1
	Bn-A06-p3066372	A06	2959211	Bn-A06-p3399869	A06	3216421	251.182	0.320625
ST-SL	Bn-A04-p14778146	A04	15229011	Bn-A04-p11164883	A04	12315774	2844.96	0.0422681
	Bn-A05-p2246038	A05	2366787	Bn-A05-p1744534	A05	1887184	468.362	0.0664843
	Bn-A05-p17420613	A05	14469584	Bn-A05-p1744534	A05	1887184	12287.5	0.0651979
	Bn-A05-p17420613	A05	14469584	Bn-A05-p2246038	A05	2366787	11819.1	0.0482963
	Bn-A07-p15589001	A07	17485098	Bn-A07-p15588492	A07	17484683	0.405273	1
	Bn-A08-p3269074	A08	2746242	Bn-A08-p2451091	A08	1903901	822.599	0.459078
	Bn-A08-p3269074	A08	2746242	Bn-A08-p2517407	A08	1952365	775.271	0.494518
	Bn-A08-p3269074	A08	2746242	Bn-A08-p2601211	A08	2042356	687.389	0.729936
	Bn-A08-p3269074	A08	2746242	Bn-A08-p2898446	A08	2352089	384.915	0.759018
	Bn-A08-p3269074	A08	2746242	Bn-A08-p2910816	A08	2366178	371.156	0.586648
	Bn-A08-p3269074	A08	2746242	Bn-A08-p2920715	A08	2375896	361.666	0.515184
	Bn-A08-p3269074	A08	2746242	Bn-A08-p3097626	A08	2582647	159.761	0.399323
	Bn-A08-p3269074	A08	2746242	Bn-A08-p3104517	A08	2590244	152.342	0.386435
	Bn-A08-p3269074	A08	2746242	Bn-A08-p3120986	A08	2607600	135.393	0.474958
	Bn-A08-p3269074	A08	2746242	Bn-A08-p3178977	A08	2658825	85.3682	0.508533
	Bn-A08-p3269074	A08	2746242	Bn-A08-p3269802	A08	2746969	0.709961	1
	Bn-A08-p3269074	A08	2746242	Bn-A08-p3433878	A08	2845974	97.3945	0.686093
	Bn-A08-p3269074	A08	2746242	Bn-A08-p3436359	A08	2848557	99.917	0.686359
	Bn-A08-p3269074	A08	2746242	Bn-A08-p4096136	A08	3496560	732.732	0.529851
	Bn-A08-p3269074	A08	2746242	Bn-A08-p4146394	A08	3548119	783.083	0.538301
	Bn-A08-p3269074	A08	2746242	Bn-A08-p4392909	A08	3800087	1029.15	0.575094
	Bn-A08-p3269074	A08	2746242	Bn-A08-p4453282	A08	3866436	1093.94	0.544792
	Bn-A08-p3269074	A08	2746242	Bn-A08-p5636764	A08	4877573	2081.38	0.37463
	Bn-A08-p3269074	A08	2746242	Bn-A08-p6165340	A08	5233372	2428.84	0.380231
	Bn-A08-p3269074	A08	2746242	Bn-A08-p7851497	A08	6825066	3983.23	0.614031
	Bn-A08-p3269074	A08	2746242	Bn-A08-p7881489	A08	6853095	4010.6	0.486299
	Bn-A08-p3269074	A08	2746242	Bn-A08-p7947263	A08	6951542	4106.74	0.466925
	Bn-A08-p3269074	A08	2746242	Bn-A08-p8073664	A08	7071187	4223.58	0.63054
	Bn-A08-p3269074	A08	2746242	Bn-A08-p8378906	A08	7228466	4377.17	0.486384
	Bn-A08-p3269074	A08	2746242	Bn-A08-p8355054	A08	7242228	4390.61	0.565317
	Bn-A08-p3269074	A08	2746242	Bn-A08-p8432548	A08	7271059	4418.77	0.459679
	Bn-A08-p3269074	A08	2746242	Bn-A08-p8470949	A08	7309070	4455.89	0.374428
	Bn-A08-p3269074	A08	2746242	Bn-A08-p8577291	A08	7455158	4598.55	0.425701
	Bn-A08-p3269074	A08	2746242	Bn-A08-p8581123	A08	7460650	4603.91	0.404706
	Bn-A08-p3269074	A08	2746242	Bn-A08-p8658074	A08	7529599	4671.25	0.433037
	Bn-scaff_15838_1-p1804241	C01	2159899	Bn-scaff_15838_1-p1804226	C01	2159783	0.113281	1
	Bn-scaff_15838_1-p1804241	C01	2159899	Bn-scaff_15838_1-p1806419	C01	2161988	2.04004	1
	Bn-scaff_15838_1-p1804241	C01	2159899	Bn-scaff_15838_1-p1810027	C01	2163693	3.70508	0.95738
	Bn-scaff_15838_1-p1804241	C01	2159899	Bn-scaff_15838_1-p1804226	C01	2159783	0.113281	1
	Bn-scaff_15838_1-p1804241	C01	2159899	Bn-scaff_15838_1-p1806419	C01	2161988	2.04004	1
	Bn-scaff_15838_1-p1804241	C01	2159899	Bn-scaff_15838_1-p1810027	C01	2163693	3.70508	0.95738
	Bn-scaff_15908_1-p535407	C04	5694092	Bn-scaff_15908_1-p545449	C04	5704431	10.0967	1
ST-SFW	Bn-A01-p7574355	A01	6916594	Bn-A01-p7558345	A01	6899014	17.168	0.516473
	Bn-A01-p21855770	A01	18441121	Bn-A01-p7558345	A01	6899014	11271.6	0.259105
	Bn-A01-p21855770	A01	18441121	Bn-A01-p7574355	A01	6916594	11254.4	0.27
	Bn-A01-p21855770	A01	18441121	Bn-A01-p22038749	A01	18656104	209.944	0.354475
	Bn-A01-p21855770	A01	18441121	Bn-A01-p22038776	A01	18656231	210.068	0.352526
	Bn-A01-p21855770	A01	18441121	Bn-A01-p22681496	A01	18831082	380.821	0.219224
SNC	Bn-A03-p8032849	A03	7321761	Bn-A03-p7939679	A03	7219665	99.7031	0.606714
	Bn-A03-p8032849	A03	7321761	Bn-A03-p8033095	A03	7321907	0.142578	0.826935
	Bn-A03-p8032849	A03	7321761	Bn-A03-p8802360	A03	8105277	765.152	0.32553
	Bn-A09-p13614414	A09	10135644	Bn-A09-p13614625	A09	10135535	0.106445	0.763224
	Bn-A09-p13614414	A09	10135644	Bn-A09-p13585262	A09	10166924	30.5469	0.76091
	Bn-scaff_16110_1-p3586046	C07	41328003	Bn-scaff_16110_1-p3584073	C07	41329897	1.84961	0.980645
	Bn-scaff_16110_1-p3586046	C07	41328003	Bn-scaff_16110_1-p3584024	C07	41330046	1.99512	0.980143
a: only the lead SNPs were shown
b: the SNPs following the peak SNPs
c: the distance between the lead SNPs and following SNPs
d: the LD statistic r2 between lead SNP and following SNPs
