# Supplementary material for: Genome-Wide Association Study Reveals the Genetic Architecture Underlying Salt Tolerance-Related Traits in Rapeseed (Brassica napus L.)
Source: Front Plant Sci. 2017 Apr 26;8:593. doi: 10.3389/fpls.2017.00593 (PMC5405135; doi:10.3389/fpls.2017.00593)
Supplement: Supplementary file 7 [file DataSheet1.XLSX]

## Sheet: Sheet3
Data S1. Phenotypic data of the 368 inbred lines across three environments.
	RL										SL										SFW										SNC
	CK-1	CK-2	CK-3	T-1	T-2	T-3	ST-1	ST-2	ST-3		CK-1	CK-2	CK-3	T-1	T-2	T-3	ST-1	ST-2	ST-3		CK-1	CK-2	CK-3	T-1	T-2	T-3	ST-1	ST-2	ST-3		T-1	T-2	T-3
L1	27.58	25.53	24.14	19.7197	17.4115	18.2981	0.715	0.682	0.758		26.64	25.9582	22.464	15.5045	11.8629	17.0951	0.582	0.457	0.761		6.46	8.334	4.41	3.848	3.97532	3.03133	0.595666	0.477	0.687377		66.535	72.7	51.8973
L2	24.6	24.83	21.4	13.8252	13.3089	16.6492	0.562	0.536	0.778		23.72	28.02	20.6564	15.845	15.0748	18.2396	0.668	0.538	0.883		7.378	8.948	5.50932	5.512	5.41354	4.66163	0.747086	0.605	0.846135		81.2817	116.65	50.3947
L3	25.64	24.538	25.08	18.7428	16.5632	23.6003	0.731	0.675	0.941		21.92	27.22	19.5288	16.0016	16.2503	18.3961	0.73	0.597	0.942		6.868	9.098	4.74792	3.994	4.33975	2.76234	0.581538	0.477	0.5818		55.7107	74.4	30.4344
L4	28.54	27.093	24.52	20.7486	18.2607	18.9785	0.727	0.674	0.774		25.88	23.733	22.5944	17.3396	12.8395	17.827	0.67	0.541	0.789		6.17	8.4	4.2798	4.374	4.9392	2.83355	0.708914	0.588	0.662076		62.9824	75.7	42.2702
L5	28.56	27.552	23.2	19.5065	14.8781	16.8896	0.683	0.54	0.728		23.64	22.6207	19.8776	18.4156	14.5451	18.3868	0.779	0.643	0.925		11.55	10.51	8.729	7.22	5.51775	6.60785	0.625108	0.525	0.757		68.0238	80.75	41.7414
L6	27.56	26.252	24.36	23.3433	19.794	21.7291	0.847	0.754	0.892		26.68	24.8786	20.6304	19.8499	15.1511	18.8974	0.744	0.609	0.916		8.27	10.442	5.8778	6.616	7.80017	5.06426	0.8	0.747	0.861592		68.2	62.9	52.514
L7	28.66	27.407	26.06	15.677	14.3613	15.4275	0.547	0.524	0.592		26.8	26.54	23.672	18.492	14.7828	22.5357	0.69	0.557	0.952		7.208	9.134	5.49	5.31	5.85489	4.32859	0.736681	0.641	0.78845		43.0971	61.85	46.3396
L8	31.6	30.17	27.48	21.014	18.464	24.045	0.665	0.612	0.875		25.08	22.3784	21.8904	15.6248	12.6214	16.9651	0.623	0.564	0.775		11.12	11.95	8.3248	5.594	5.17435	4.77685	0.503058	0.433	0.57381		75.8243	82.85	44.3099
L9	28.14	26.683	23	20.5703	18.0911	17.848	0.731	0.678	0.776		25.28	26.2	22.3192	15.6736	12.8118	19.2615	0.62	0.489	0.863		7.71	9.14	5.9154	3.7	3.82052	3.58607	0.479896	0.418	0.606227		98.3185	141.1	62.02
L10	26.4	25.63	22.88	15.8136	15.0192	14.689	0.599	0.586	0.642		26.52	23.1793	26.7352	16.522	11.4737	19.891	0.623	0.495	0.744		7.418	9.216	6.45	4.61	5.03194	4.54943	0.621461	0.546	0.705338		51.714	76.5	32.4362
L11	26	24.65	22.74	15.548	14.1738	18.3739	0.598	0.575	0.808		25.48	23.7474	25.9396	15.1606	12.6811	19.4806	0.595	0.534	0.751		7.986	7.196	6.75484	3.166	2.53299	3.82427	0.396444	0.352	0.566153		62.5061	74.2	42.0818
L12	24.66	23.577	20.44	18.495	15.2543	16.2294	0.75	0.647	0.794		24.44	21.7822	21.3272	17.2546	14.1802	19.2158	0.706	0.651	0.901		8.108	9.588	6.96352	5.44	4.43924	4.57104	0.670942	0.463	0.656427		35.256	53.55	20.0959
L13	24.66	24.83	20.2	17.9525	16.7602	19.089	0.728	0.675	0.945		27.64	23.7899	20.55	19.8455	13.8457	19.3581	0.718	0.582	0.942		9.162	10.992	7.57828	5.912	4.96838	5.74974	0.645274	0.452	0.758713		54.3504	80.4	27.5836
L14	28.42	27.43	25.22	19.9793	17.7472	18.461	0.703	0.647	0.732		24.2	21.948	20.632	13.8666	9.72296	16.8151	0.573	0.443	0.815		6.188	7.956	4.39072	2.184	2.39476	2.04315	0.352941	0.301	0.465334		111.786	132.7	66.5216
L15	29.12	27.644	25.24	20.2384	18.3003	23.0189	0.695	0.662	0.912		31.7	29.928	24.863	18.8298	13.8267	15.1416	0.594	0.462	0.609		10.152	11.174	7.41488	3.382	2.68176	3.58435	0.333136	0.24	0.483399		77.3573	80.85	47.1879
L16	27.82	26.849	22.96	18.5838	16.7806	19.5619	0.668	0.625	0.852		32.46	30.5892	23.8404	17.1389	14.1322	16.283	0.528	0.462	0.683		10.19	11.22	7.6386	3.834	3.07428	4.16975	0.376251	0.274	0.545878		37.9465	43.05	29.2458
L17	27.62	26.309	23.14	15.7434	14.5752	14.2774	0.57	0.554	0.617		26.62	25.7556	18.654	16.1583	12.3369	13.6734	0.607	0.479	0.733		9.514	10.544	5.12	4.018	3.28973	2.49978	0.422325	0.312	0.488238		50.0198	66.8	31.8983
L18	29.68	28.376	24.72	16.6208	15.3798	18.3917	0.56	0.542	0.744		27.4	24.7744	27.898	18.1936	13.0809	19.2775	0.664	0.528	0.691		11.218	11.918	8.22892	4.004	3.94486	4.26048	0.356926	0.331	0.517744		39.3401	54.65	25.7643
L19	28.06	26.807	25.02	15.0682	14.9047	14.1613	0.537	0.556	0.566		28.3	25.434	21.22	17.4894	12.2846	13.8354	0.618	0.483	0.652		10.844	11.892	7.78336	4.158	3.46057	3.79874	0.383438	0.291	0.488059		76.6828	110.05	47.5434
L20	28.08	26.626	23.14	20.9196	17.2004	18.2575	0.745	0.646	0.789		30.28	33.1336	29.1924	18.925	16.2355	19.5005	0.625	0.49	0.668		6.69	7.112	4.5806	3.9	3.19329	3.47371	0.58296	0.449	0.758353		97.7902	120.55	60.6299
L21	24.68	23.286	22.36	18.3126	14.9263	17.642	0.742	0.641	0.789		25.36	23.9717	22.82	16.839	12.6091	16.4304	0.664	0.526	0.72		5.48	5.71	3.8192	2.644	2.14696	3.05699	0.482482	0.376	0.800427		85.8021	99.4	52.3393
L22	27.62	26.189	23.14	20.1074	17.9395	17.8641	0.728	0.685	0.772		27.42	32.3982	28.9088	19.1666	18.0782	22.173	0.699	0.558	0.767		11.35	7.832	8.729	5.394	2.937	6.53751	0.475242	0.375	0.748941		60.6112	94	46.0645
L23	25.82	24.679	24.1	21.6372	15.0048	21.3285	0.838	0.608	0.885		29.76	35.8248	30.557	16.7846	17.9482	21.726	0.564	0.501	0.711		7.21	8.44	5.4454	3.57	2.71768	3.30509	0.495146	0.322	0.60695		60.3808	69.95	32.8901
L24	29.28	27.896	26.08	21.9307	18.1324	20.7597	0.749	0.65	0.796		30.32	35.9072	30.7244	15.5845	16.0505	20.1859	0.514	0.447	0.657		10.384	11.414	8.10296	4.328	3.85793	4.59272	0.416795	0.338	0.566795		84.8515	104.6	64.4872
L25	24.5	23.455	21.18	11.6865	11.5774	14.6989	0.477	0.4936	0.694		27.2	25.0654	22.94	14.6064	11.8058	15.9433	0.537	0.471	0.695		8.802	10.142	7.23988	4.274	3.94524	3.9813	0.485571	0.389	0.549912		84.8224	101.95	62.6637
L26	28.44	26.998	25.48	21.7566	19.0336	20.6388	0.765	0.705	0.81		30.06	25.9822	26.1022	14.6693	10.8605	16.7054	0.488	0.418	0.64		9.188	10.49	7.79072	2.924	2.70642	3.57665	0.318241	0.258	0.459091		62.5898	63.35	42.1244
L27	29.56	28.502	26.36	21.0763	18.8113	19.5591	0.713	0.66	0.742		31.84	28.52	28.2876	14.2962	10.7235	16.8311	0.449	0.376	0.595		7.934	10.1	5.74996	2.64	2.0806	2.35989	0.332745	0.206	0.410419		88.4754	76.9	52.2005
L28	30.3	28.855	25.94	21.8463	19.8522	23.3719	0.721	0.688	0.901		27.2	27.32	23.756	15.6944	13.9878	17.9358	0.577	0.512	0.755		8.014	9.644	8.01	3.426	3.42362	4.41424	0.427502	0.355	0.551091		101.7	112.4	83.3936
L29	28.84	27.578	26.9	20.0726	17.9257	19.8791	0.696	0.65	0.739		29.14	27.9102	24.2976	16.231	13.676	17.9073	0.557	0.49	0.737		9.618	11.05	5.01	3.264	3.14925	2.7055	0.339364	0.285	0.54002		80.3088	87.75	49.7915
L30	20.86	19.967	22.34	15.1026	13.5975	17.1348	0.724	0.681	0.767		31.72	29.8169	24.5616	18.3024	15.2364	19.0352	0.577	0.511	0.775		9.706	10.776	7.80764	4.316	4.2673	4.62875	0.444673	0.396	0.592848		89.4847	98.9	59.0599
L31	32.1	29.53	28.9	19.9662	18.2791	18.8139	0.622	0.619	0.651		32.44	29.6622	28.8216	16.6417	13.1404	20.0887	0.513	0.443	0.697		15.898	15.53	9.21	7.286	6.04117	6.23803	0.458297	0.389	0.67731		90.3698	94.45	77.4104
L32	25.86	24.407	22.7	17.2745	15.0103	16.2305	0.668	0.615	0.715		29.24	25.8773	25.6812	15.7019	12.0847	18.927	0.537	0.467	0.737		10.52	11.148	7.7608	2.07	1.88401	2.75034	0.196768	0.169	0.354388		107.033	116.95	61.0086
L33	25.72	24.384	22.34	20.4217	17.02	18.6986	0.794	0.698	0.837		28.1	26.8792	24.829	16.4104	13.8697	20.1363	0.584	0.516	0.811		12.386	13.416	9.89084	2.936	3.50158	3.82817	0.237042	0.261	0.387042		74.4869	77.85	42.4575
L34	36.02	35.03	27.54	18.046	18.1525	15.0093	0.501	0.5182	0.545		32.08	31.6208	29.5303	17.5478	15.0831	22.7088	0.547	0.477	0.769		12.986	13.948	9.12	5.172	4.8818	5.01939	0.398275	0.35	0.550372		65.7914	78.1	44.3696
L35	28.44	27.098	25.24	18.7135	16.313	17.7437	0.658	0.602	0.703		31.14	28.281	30.7628	15.8503	12.3023	19.196	0.509	0.435	0.624		10.552	11.582	8.16688	5.552	3.59042	5.52209	0.526156	0.31	0.676156		73.2394	82.85	45.4084
L36	28.54	27.293	25.52	18.4654	16.7579	22.0493	0.647	0.614	0.864		33.14	29.1894	29.1132	17.3654	13.1644	18.9818	0.524	0.451	0.652		10.768	12.198	8.46392	3.446	2.69576	4.03279	0.320022	0.221	0.476468		76.7832	80.25	47.6056
L37	31.1	25.63	27.9	18.7533	14.9936	18.135	0.603	0.585	0.65		27.58	27.42	20.705	15.7206	13.6552	14.8869	0.57	0.498	0.719		7.518	8.548	5.45292	5.184	4.06885	3.85266	0.689545	0.476	0.706531		58.566	84.05	35.4
L38	28.52	24.23	25.32	18.2528	14.7076	21.6739	0.64	0.607	0.856		31.9	27.9078	21.512	17.3855	13.1725	14.9724	0.545	0.472	0.696		10.506	11.656	8.02964	4.068	3.15878	4.27847	0.387207	0.271	0.532835		61.3184	73.7	47.1779
L39	29.34	27.943	26.14	18.5135	16.1511	22.1667	0.631	0.578	0.848		39.16	34.3051	29.9364	18.601	13.7906	19.0396	0.475	0.402	0.636		14.378	15.408	6.46	5.188	3.94445	3.48057	0.360829	0.256	0.538788		89.8092	90.9	68.255
L40	34.8	28.23	27.48	21.75	16.4299	22.1214	0.625	0.582	0.805		35.82	30.3879	26.4568	17.2294	12.3983	17.2498	0.481	0.408	0.652		10	11.03	7.46	6.306	5.00762	5.96203	0.6306	0.454	0.7992		85.6596	86.7	63.0384
L41	26.48	25.306	23.6	18.8538	17.1828	17.8652	0.712	0.679	0.757		32.18	26.9666	22.346	16.5083	11.7844	14.8154	0.513	0.437	0.663		8.72	10.046	7.0688	4.766	4.00835	4.797	0.54656	0.399	0.678616		80.8184	81.8	65.3132
L42	28.28	26.816	24.56	18.6648	16.2773	21.5391	0.66	0.607	0.877		32.1	31.962	29.612	18.0723	15.6294	21.7945	0.563	0.489	0.736		10.614	12.22	7.66116	6.472	5.51122	4.86953	0.609761	0.451	0.635612		46.0096	55.3	34.1982
L43	28.94	27.333	26.22	21.1841	18.7504	24.8566	0.732	0.686	0.948		35.72	38.8692	32.5979	17.7171	16.2473	21.3842	0.496	0.418	0.656		14.946	15.976	11.6392	8	6.40638	7.91672	0.53526	0.401	0.680175		79.781	90.25	52.6555
L44	26.9	25.505	23.4	19.906	16.3487	17.9946	0.74	0.641	0.769		34.16	37.4792	32.0386	17.3191	16.0786	21.7542	0.507	0.429	0.679		17.002	18.628	8.12	7.056	5.86782	5.48264	0.41501	0.315	0.675202		78.2902	109.1	44.6254
L45	23.68	22.646	20.92	19.1808	16.124	17.8657	0.81	0.712	0.854		23.76	23.8813	26.7988	14.9926	13.3258	22.913	0.631	0.558	0.855		11.09	12.42	8.6726	4.69	4.04892	4.99988	0.422904	0.326	0.576514		82.4273	91.1	67.0646
L46	29.78	28.371	24.16	20.7864	18.2993	17.9992	0.698	0.645	0.745		24.92	22.339	29.1532	16.8958	13.5151	27.0542	0.678	0.605	0.928		8.8282	11.138	7.35851	6.678	6.57142	5.55324	0.75644	0.59	0.75467		66.7826	66.2	54.7617
L47	26.32	25.184	24.46	19.7663	16.3696	19.4702	0.751	0.65	0.796		24.12	23.2526	29.6176	16.5463	14.2538	28.1071	0.686	0.613	0.949		8.928	11.146	7.64032	5.258	5.18289	5.11726	0.588934	0.465	0.669771		123.8	117.95	94.088
L48	23.82	22.609	20.34	18.0317	13.8593	16.3127	0.757	0.613	0.802		26.72	31.5512	29.529	17.6619	18.489	27.3734	0.661	0.586	0.927		8.156	10.224	7.00864	3.92	3.93624	4.03953	0.480628	0.385	0.576365		41.3317	64.1	31.0116
L49	25.48	24.626	22.14	18.1927	16.2778	16.8043	0.714	0.661	0.759		25.64	23.8158	21.614	14.9225	11.9794	17.8099	0.582	0.503	0.824		9.402	10.704	7.80388	3.346	3.35035	3.86975	0.355882	0.313	0.495876		44.4132	65.7	32.5
L50	23.66	22.547	21.48	18.1945	15.1516	17.4632	0.769	0.672	0.813		26	23.5554	22.44	17.342	12.6021	18.2886	0.667	0.535	0.815		12.316	13.672	9.73104	6.974	4.56645	6.82782	0.566255	0.334	0.701653		57.8344	67	32.4
L51	23.9	22.885	21.2	17.3753	16.0424	16.3664	0.727	0.701	0.772		26.28	23.1177	23.2092	14.7694	11.1427	18.6834	0.562	0.482	0.805		6.456	8	4.36064	3.606	2.552	2.91012	0.55855	0.319	0.66736		73.6741	85.35	45.678
L52	19.175	23.23	20.48	15.9153	17.074	17.879	0.83	0.735	0.873		23.175	21.2095	20.414	12.3059	9.77756	14.8818	0.531	0.461	0.729		5.565	6.998	3.7111	3.006	3.02314	2.44331	0.540162	0.432	0.658378		52.5658	70.2	30.749
L53	27.56	26.132	23.52	21.607	17.9788	19.5451	0.784	0.688	0.831		31.92	28.666	26.7628	17.0134	12.9284	20.6341	0.533	0.451	0.771		15.9	16.93	9.21	6.444	5.55304	5.23001	0.405283	0.328	0.567862		69.8464	73	39.203
L54	23.34	24.03	21.6	16.9915	16.3885	20.412	0.728	0.682	0.945		27.18	23.6829	21.0204	17.7757	13.594	20.0324	0.654	0.574	0.953		11.614	11.506	8.60116	8.024	6.5239	7.26731	0.69089	0.567	0.844922		80.1258	87.55	52.883
L55	24.96	23.662	21.82	19.5437	16.1375	18.0233	0.783	0.682	0.826		26.18	21.5744	23.1202	16.7552	12.0817	21.8948	0.64	0.56	0.947		9.006	10.082	7.05564	5.53	5.14182	5.3703	0.614035	0.51	0.761136		88.4707	118.15	50.4283
L56	25.5	24.375	22.32	19.2525	15.99	17.8337	0.755	0.656	0.799		27.08	23.7223	23.6504	16.6271	12.6203	21.6874	0.614	0.532	0.917		11.466	12.11	8.65004	5.48	2.36145	5.57568	0.477935	0.195	0.644585		57.9041	83.1	45.1652
L57	25.16	23.982	23.04	18.3416	16.4517	17.7869	0.729	0.686	0.772		25.76	25.5913	22.7464	18.2896	14.7406	19.9941	0.71	0.576	0.879		8.964	9.994	7.67416	6.65	7.09574	6.05149	0.741856	0.71	0.788554		88.7744	97	76.3826
L58	28.4	27.16	24.46	19.6812	13.8788	18.1004	0.693	0.511	0.74		29.36	27.2898	29.6036	11.5091	8.56898	16.1044	0.392	0.314	0.544		10.286	13.182	7.72884	4.848	5.2728	3.99086	0.47132	0.4	0.516359		98.9	121.95	71.832
L59	26.84	25.478	23.84	20.2105	16.5607	19.0005	0.753	0.65	0.797		32.52	32.3904	28.8915	12.8129	9.91146	17.1905	0.394	0.306	0.595		10.038	11.024	7.68372	4.836	3.67099	4.87064	0.481769	0.333	0.63389		59.0944	70.15	41.7863
L60	24.84	24.018	23.32	17.1644	15.3235	17.2102	0.691	0.638	0.738		27.52	25.015	24.0376	15.7139	11.0566	17.1869	0.571	0.442	0.715		10.496	12.126	8.20824	3.858	3.83182	4.21538	0.367569	0.316	0.513554		66.6723	72.85	51.3377
L61	23.64	22.528	20.88	12.6947	11.3091	12.1104	0.537	0.502	0.58		27.66	26.1321	20.565	17.5918	14.4772	19.0226	0.636	0.554	0.925		8.944	10.956	7.37336	5.232	3.33062	4.74291	0.584973	0.304	0.64325		53.4019	48.2	29.9198
L62	24.66	23.607	22.96	15.6838	13.999	15.6358	0.636	0.593	0.681		30.44	28.0486	25.824	16.6811	12.9584	21.7955	0.548	0.462	0.844		11.712	12.942	9.16328	6.1175	5.94038	6.12844	0.522328	0.459	0.668805		44.2884	56.45	27.4588
L63	26.06	24.907	22.9	17.4602	15.8658	16.3735	0.67	0.637	0.715		24.16	22.2901	20.8392	14.8826	11.836	14.254	0.616	0.531	0.684		5.89	8.056	5.83	4.536	5.51836	4.6533	0.770119	0.685	0.798164		40.1024	58.35	33.2
L64	23.28	22.066	20.08	18.0653	14.8946	16.5258	0.776	0.675	0.823		32.64	28.8111	28.9996	18.2784	13.6277	18.2407	0.56	0.473	0.629		12.176	13.708	9.50544	7.878	6.11377	7.03101	0.647011	0.446	0.739683		64.9126	75.2	48.0002
L65	27.48	27.33	24	18.2192	16.5893	16.944	0.663	0.607	0.706		33.44	28.7481	29.3772	15.583	10.8093	15.6287	0.466	0.376	0.532		13.954	15.515	10.9888	5.214	4.06493	4.77766	0.373656	0.262	0.434777		62.2877	65.1	41.9691
L66	26.2	25.904	23.4	18.5496	17.1484	17.5734	0.708	0.662	0.751		32.5	28.2592	27.25	16.0875	11.445	15.587	0.495	0.405	0.572		7.634	9.058	5.27996	5.234	4.41125	3.63191	0.685617	0.487	0.687867		65.7571	71.85	48.4816
L67	27.28	26.066	23.625	19.5598	17.5685	21.2861	0.717	0.674	0.901		30.46	26.4757	23.5788	16.0829	11.5963	14.5953	0.528	0.438	0.619		12.626	13.425	9.45844	7.568	5.78618	6.97975	0.599398	0.431	0.737939		94.0082	95.15	75.7806
L68	27.28	25.996	23.525	19.5052	17.4693	17.9261	0.715	0.672	0.762		34.9	29.19	30.061	17.2755	10.8003	18.8482	0.495	0.37	0.627		13.594	15.77	7.15	6.242	5.28295	4.1794	0.459173	0.335	0.584532		60.4859	66.85	48.5012
L69	27.6	27.13	24.48	21.7764	18.6112	20.3918	0.789	0.686	0.833		29.36	25.4331	25.7868	13.8579	9.66457	14.4406	0.472	0.38	0.56		9.01	11.718	7.7174	5.052	4.60517	5.91311	0.56071	0.393	0.766205		108.457	114.6	56.2
L70	26.76	25.402	24.16	17.2602	15.038	16.2838	0.645	0.592	0.674		30.76	26.461	27.3264	14.3342	9.89643	15.3028	0.466	0.374	0.56		11.674	12.704	9.03356	5.292	4.25584	4.68245	0.453315	0.335	0.51834		59.8624	71.95	34.1216
L71	26.8	25.88	23.16	19.5104	17.5984	17.9027	0.728	0.68	0.773		28.64	27.7117	28.8764	14.5778	12.0823	20.6466	0.509	0.436	0.715		12.458	13.094	9.95852	6.922	5.4602	6.42186	0.555627	0.417	0.644861		80.9562	80.25	53.4311
L72	25.74	24.523	22.84	13.3076	13.1149	16.7646	0.517	0.5348	0.734		24.42	23.7489	24.7284	14.4566	12.3969	20.7719	0.592	0.522	0.84		8.57	9.6	7.3978	5.754	4.896	5.47757	0.671412	0.51	0.740432		95.7299	104.6	54.5661
L73	24.9	23.835	20.94	16.8324	15.016	15.0559	0.676	0.63	0.719		30.68	29.4124	26.9484	18.408	13.7944	17.8668	0.6	0.469	0.663		8.654	9.828	7.10076	3.07	2.47666	3.49445	0.354749	0.252	0.492123		70.4704	77	54.9669
L74	22.7	21.715	21.3	18.5459	15.6348	18.3393	0.817	0.72	0.861		25.26	23.1835	18.965	14.9287	11.6149	13.6548	0.591	0.501	0.72		7.784	9.87	5.89096	5.78	5.64564	4.60215	0.742549	0.572	0.781222		87.6	109.35	74.8043
L75	28.4	26.93	24.6	22.01	18.2047	19.7784	0.775	0.676	0.804		34.34	28.12	29.4824	15.7964	10.7418	19.4584	0.46	0.382	0.66		10.694	11.93	7.92436	5.656	4.92709	4.86294	0.528895	0.413	0.61367		87.5285	101.4	63.4053
L76	22.8	25.03	22	15.7776	16.1193	19.316	0.692	0.644	0.878		31.66	29.1115	24.8314	16.7798	11.7028	14.725	0.53	0.402	0.593		10.83	12.026	8.2402	5.222	4.58191	5.1493	0.482179	0.381	0.6249		88.4	105.5	60.112
L77	28.6	27.12	25.4	15.7586	14.5906	19.3294	0.551	0.538	0.761		30.02	27.1441	22.0348	14.6798	10.7491	13.287	0.489	0.396	0.603		11.88	13.17	9.0392	5.386	4.76754	5.06836	0.453367	0.362	0.560708		87.9044	104.35	51.8636
L78	30.6	29.22	27.4	17.1972	16.334	16.1934	0.562	0.559	0.591		30.4	26.8921	21.1	17.4192	13.4729	17.5552	0.573	0.501	0.832		11.93	12.066	8.8982	6.7	5.49003	6.92715	0.561609	0.455	0.778489		67.6244	97.05	40.79
L79	26.18	24.951	22	19.0329	17.316	16.632	0.727	0.694	0.756		23.36	20.0484	23.6472	13.4554	10.0843	19.9819	0.576	0.503	0.845		9.758	9.48	7.76252	3.75	2.91036	3.83468	0.3843	0.307	0.494		73.6164	90.75	44.906
L80	29.92	28.604	27.48	21.8416	19.5079	21.352	0.73	0.682	0.777		34.88	37.9368	32.5195	16.3587	14.8333	22.6336	0.469	0.391	0.696		16.424	17.454	12.21	4.75	4.08424	5.57092	0.289211	0.234	0.456259		132.979	145.3	72.3863
L81	23.32	22.134	22.12	16.1141	14.3428	20.0628	0.691	0.648	0.907		22.96	22.0493	25.6652	13.753	11.5979	23.0217	0.599	0.526	0.897		6.7	8.024	4.966	2.764	2.72014	2.70744	0.412537	0.339	0.545196		63.7603	78.6	41.254
L82	24.6	23.79	22.08	13.3086	13.3509	12.9168	0.541	0.5612	0.585		30.56	33.7528	29.4422	18.3666	15.8301	20.109	0.601	0.469	0.683		10.264	11.894	7.70816	5.454	5.24525	5.45162	0.531372	0.441	0.707253		68.8142	69.65	40.0308
L83	30.38	28.931	27.3	21.6913	19.0366	20.2839	0.714	0.658	0.743		31.14	36.8994	31.269	15.2275	15.1288	23.139	0.489	0.41	0.74		13.182	14.705	10.6391	4.238	3.97035	4.65027	0.321499	0.27	0.437093		70.642	104.5	55.1008
L84	24.48	23.436	20.44	18.4334	15.2803	16.3111	0.753	0.652	0.798		26.56	31.8888	29.5755	16.0954	16.933	27.3573	0.606	0.531	0.925		9.024	11.702	7.82456	5.25	4.90314	5.69158	0.581782	0.419	0.727399		33.4958	59	27.4666
L85	23.32	22.304	21.88	17.3734	14.1184	16.9351	0.745	0.633	0.774		31.08	36.8268	30.9882	15.136	14.9885	23.3031	0.487	0.407	0.752		9.04	10.732	8.84	3.49	3.5201	4.50592	0.386062	0.328	0.50972		62.4166	68.2	47.4366
L86	26.36	24.992	23.26	17.2131	14.9952	20.2129	0.653	0.6	0.869		25.96	25.021	21.886	15.7837	13.3112	20.7479	0.608	0.532	0.948		8.468	10.098	7.11392	3.972	4.06949	4.4593	0.46906	0.403	0.626842		73.2909	76.6	49.8378
L87	25.64	24.198	20.94	19.4864	15.9949	16.5217	0.76	0.661	0.789		20.32	18.18	18.72	14.3662	11.5261	14.8824	0.707	0.634	0.795		6.628	6.848	5.52	3.042	2.73235	4.20186	0.458962	0.399	0.761207		66.6198	98.55	50.631
L88	28.52	27.044	23.28	23.9568	20.5534	20.8589	0.84	0.76	0.896		32.02	28.5958	28.4478	16.9706	12.4964	18.804	0.53	0.437	0.661		9.896	11.582	7.36224	4.332	4.45907	4.54823	0.437753	0.385	0.617779		92.0608	110.65	86.6
L89	27.44	26.218	24.8	19.2903	17.0417	18.5504	0.703	0.65	0.748		35.28	32.2586	30.0464	15.8054	11.7421	15.3537	0.448	0.364	0.511		12.214	13.65	9.35316	3.026	3.01665	5.08939	0.247748	0.221	0.544136		117.223	116.2	90.2614
L90	26.775	25.5162	25.22	14.5656	13.8043	14.905	0.544	0.541	0.591		28.2	26.1235	23.508	14.5512	11.0241	15.3272	0.516	0.422	0.652		9.335	10.794	7.4589	2.874	2.29912	3.31434	0.307874	0.213	0.444347		41.1466	54.95	35.1
L91	25.88	24.766	19.34	20.1088	16.8409	15.9362	0.777	0.68	0.824		28.08	24.5693	21.7224	14.7701	10.9088	13.2072	0.526	0.444	0.608		7.164	9.594	6.42	3.988	3.74166	3.80267	0.556672	0.39	0.592317		75.4936	85.4	46.806
L92	26.76	25.402	23.42	15.1194	13.7679	17.5884	0.565	0.542	0.751		30.6	26.7006	27.184	16.4628	10.8938	16.7725	0.538	0.408	0.617		12.278	13.308	9.41332	5.226	4.01902	5.68088	0.425639	0.302	0.603494		65.3011	75.65	39.2201
L93	24.78	23.961	20.48	18.139	16.2695	18.7597	0.732	0.679	0.916		26.36	23.8849	23.0168	15.8687	12.4679	16.2268	0.602	0.522	0.705		6.326	8.416	6.61	3.466	3.32432	4.09514	0.547898	0.395	0.619537		68.8636	69.7	40.0679
L94	24.74	23.573	20.66	19.4209	16.1711	17.1891	0.785	0.686	0.832		27.6	25.5	24.384	16.146	12.5205	18.2636	0.585	0.491	0.749		10.496	11.526	7.92624	5.09	4.0802	5.03274	0.484947	0.354	0.634947		69.2266	92.45	45.6895
L95	27.88	26.23	25.14	19.0699	16.8134	17.9248	0.684	0.641	0.713		28.88	26.4708	29.1188	17.2991	13.3413	22.5671	0.599	0.504	0.775		12.606	14.38	5.18	4.882	4.11268	2.7739	0.387276	0.286	0.535502		65.4826	71.55	44.2774
L96	28.08	26.826	25.24	19.3752	17.0077	18.5514	0.69	0.634	0.735		23.08	21.8	23.3616	11.7477	9.2868	14.1104	0.509	0.426	0.604		7.164	5.872	8.32	2.528	1.55608	4.71896	0.352875	0.265	0.567183		103.5	114.5	84.87
L97	24.8	23.51	22.56	20.7576	17.7971	20.1461	0.837	0.757	0.893		31.88	26.919	28.0044	15.3343	10.6599	16.2145	0.481	0.396	0.579		10.208	12.522	5.56	4.32	4.01956	2.92408	0.423197	0.321	0.525914		93.8	103.2	74.1032
L98	23.52	22.184	21.56	15.3115	13.266	14.9626	0.651	0.598	0.694		31.28	27.4279	23.28	13.1689	8.91407	12.8506	0.421	0.325	0.552		13.878	15.108	7.45	2.9675	2.49282	2.68788	0.213828	0.165	0.36079		54.6468	84.75	48.1598
L99	27.44	26.018	22.34	17.7537	15.4547	15.4593	0.647	0.594	0.692		32.6	30.6975	21.988	16.1044	12.5553	13.2148	0.494	0.409	0.601		15.528	10.51	9.47	6.784	3.58391	6.12413	0.436888	0.341	0.646687		63.4358	88.4	48.8456
L100	24.72	23.634	21.68	17.9714	16.5202	19.7505	0.727	0.699	0.911		23.04	22.6198	18.2216	12.8563	10.7218	12.5365	0.558	0.474	0.688		9.178	10.808	7.68732	5.022	4.66906	5.10132	0.547178	0.432	0.663602		45.3305	60.8	36.8
L101	25.46	24.267	23.42	18.0257	13.7351	17.6353	0.708	0.566	0.753		24.14	23.6352	17.8836	11.8045	9.50135	10.9269	0.489	0.402	0.611		12.95	13.434	8.01	4.24	3.51971	2.89662	0.327413	0.262	0.361625		43.395	67.3	34.1223
L102	29.5	28.205	22.76	18.8505	19.3486	18.7315	0.639	0.686	0.823		26.34	23.9349	18.458	17.3054	13.4275	16.0769	0.657	0.561	0.871		12.274	8.28	6.32	7.49	4.09032	4.18293	0.610233	0.494	0.661855		71.2639	87.85	44.516
L103	23.14	21.963	20.2	18.1418	15.0886	16.7256	0.784	0.687	0.828		22.74	23.62	23.0148	15.4405	14.1011	19.7697	0.679	0.597	0.859		6.772	8.814	6.01	4.008	4.17784	3.99606	0.591849	0.474	0.664902		61.4484	75.75	46.0256
L104	27.475	26.5212	24.275	21.2107	18.4853	19.7841	0.772	0.697	0.815		32.95	35.7945	30.4775	16.2444	14.5326	19.2618	0.493	0.406	0.632		10.0725	13.11	8.35	5.48	5.78151	5.99639	0.544056	0.441	0.718131		75.0495	87.3	42.7782
L105	24.46	23.307	22.64	20.473	17.8065	21.2137	0.837	0.764	0.937		32.72	35.8664	30.6065	16.36	14.7411	19.833	0.5	0.411	0.648		10.346	11.776	7.97324	5.422	6.02931	5.21896	0.524067	0.512	0.65456		74.0189	98.85	57.7347
L106	20.8	23.23	20.16	13.5408	13.8218	14.0112	0.651	0.595	0.695		24.46	25.2	27.5898	14.0645	12.0456	21.2717	0.575	0.478	0.771		6.556	7.704	4.64264	3.74	2.76574	3.0198	0.57047	0.359	0.65045		98.3076	97.45	68.4
L107	26.5	25.325	23.34	17.596	13.7008	16.5247	0.664	0.541	0.708		28.38	33.5598	29.3215	13.9913	13.5582	18.971	0.493	0.404	0.647		7.396	6.92	5.62024	3.03	2.38048	3.63884	0.409681	0.344	0.647453		76.57	77.5	43.8
L108	33.875	30.33	29.76	20.054	17.4701	18.481	0.592	0.576	0.621		25.525	23.0188	30.3957	13.324	9.96712	21.0339	0.522	0.433	0.692		6.9375	7.942	8.52	3.95	3.84393	5.40734	0.569369	0.484	0.634664		88.1572	122.85	59.9469
L109	27.14	25.623	23.94	18.4552	15.9888	21.4502	0.68	0.624	0.896		31.82	37.7222	32.2466	15.4645	14.938	21.057	0.486	0.396	0.653		9.704	11.534	6.03	4.554	4.6482	3.5188	0.469291	0.403	0.583549		57.3113	70.65	42.835
L110	30.1	28.545	27.9	25.2238	21.1233	24.6078	0.838	0.74	0.882		25.18	22.2929	21.223	12.5648	9.0955	14.368	0.499	0.408	0.677		8.5	9.53	7.144	4.66	4.54581	4.96466	0.548235	0.477	0.694941		66.4747	95.4	39.8337
L111	26.54	25.363	22.84	19.1619	17.2215	17.5183	0.722	0.679	0.767		29.16	24.5903	25.3192	15.8339	11.1148	16.3056	0.543	0.452	0.644		7.692	10.864	5.52248	5.724	4.7693	3.53065	0.74415	0.439	0.639323		84.4	118.15	52.328
L112	30.44	28.998	27.24	18.4162	19.3417	21.5468	0.605	0.667	0.791		32	28.04	28.43	15.712	11.1599	16.7453	0.491	0.398	0.589		10.828	12.312	8.23832	3.676	2.4624	3.91711	0.33949	0.2	0.475474		76.1155	101.65	64.8
L113	22.28	21.346	19.82	16.4426	14.7714	18.9281	0.738	0.692	0.955		26.34	25.5162	22.9992	14.3816	11.5844	15.2945	0.546	0.454	0.665		9.114	10.936	4.54	3.786	3.41203	2.41615	0.415405	0.312	0.532193		98.8	111.15	56.316
L114	27.62	26.219	23.74	18.6711	16.3344	21.0336	0.676	0.623	0.886		25.02	26.62	20.8368	16.0879	13.4697	15.5859	0.643	0.506	0.748		8.074	9.614	5.69356	3.946	3.28799	3.47132	0.488729	0.342	0.609692		91.9485	96.1	52.4106
L115	25.2	24.36	21.28	18.9252	17.1494	16.9389	0.751	0.704	0.796		28.64	26.4132	22.1592	15.2078	10.5917	13.8495	0.531	0.401	0.625		8.244	9.28	5.75936	3.24	2.66336	3.12576	0.393013	0.287	0.542727		69.966	97.5	54.5735
L116	28.24	26.898	22.74	21.7448	18.1293	18.5786	0.77	0.674	0.817		30.32	26.7326	26.9348	15.4935	10.2119	16.4033	0.511	0.382	0.609		10.586	11.616	7.82284	4.524	3.67066	4.50475	0.427357	0.316	0.575845		94.4029	103.15	73.9659
L117	26.2	25.07	23	19.2308	17.0727	21.16	0.734	0.681	0.92		29	27.6244	25.47	18.821	15.221	19.3572	0.649	0.551	0.76		9.494	8.978	7.17236	6.374	4.51593	6.02467	0.671371	0.503	0.839985		83.2894	87.05	65.9579
L118	28.82	27.529	25.62	17.0903	15.8292	16.2943	0.593	0.575	0.636		35.02	31.2082	30.1678	18.3855	13.2947	18.7945	0.525	0.426	0.623		12.418	13.05	9.73292	5.986	4.4631	6.4932	0.482042	0.342	0.667138		57.433	76.7	39.6725
L119	26.26	24.897	23.38	21.0343	17.3781	19.8262	0.801	0.698	0.848		28.88	26.4708	29.1188	14.9598	10.2971	18.2575	0.518	0.389	0.627		11.846	12.876	6.85	3.168	2.61383	2.85941	0.267432	0.203	0.417432		96.0596	101.5	76.9521
L120	26.12	24.654	22.92	19.6422	14.6445	18.2214	0.752	0.594	0.795		27.56	24.8203	28.0612	14.91	10.1763	18.6046	0.541	0.41	0.663		6.742	7.692	5.09948	3.224	2.64605	3.01843	0.478196	0.344	0.591909		81.251	89.8	47.9381
L121	26.84	25.448	23.64	20.801	17.152	19.3612	0.775	0.674	0.819		26.88	23.9062	23.4744	17.0419	12.7659	17.864	0.634	0.534	0.761		6.342	7.252	4.34748	4.594	3.83631	3.38694	0.724377	0.529	0.779058		60.191	74.2	48.3184
L122	27.9	26.655	25.2	16.8795	15.5132	19.782	0.605	0.582	0.785		26.52	23.7437	19.91	16.5485	11.5869	15.3904	0.624	0.488	0.773		7.75	9.658	5.859	5.264	4.84832	3.7547	0.679226	0.502	0.640844		42.0534	55.9	32.2
L123	26.9	25.635	21.4	16.0593	14.6376	13.7816	0.597	0.571	0.644		21.692	23.2	18.4582	15.4881	14.4536	16.2432	0.714	0.623	0.88		6.682	7.04	7.57	5.206	4.11136	5.83647	0.779108	0.584	0.771		57.7465	68.55	34.5
L124	26.38	25.241	22.6	18.7034	16.6843	20.1818	0.709	0.661	0.893		27.18	23.8561	23.4666	20.385	15.5065	21.4015	0.75	0.65	0.912		9.914	8.16	8.38	6.226	3.89232	5.26264	0.628001	0.477	0.628		58.344	66	35.2
L125	27.6	26.2	23.5	17.4708	15.327	15.886	0.633	0.585	0.676		23.6	21.2	20.824	16.1896	12.4232	19.054	0.686	0.586	0.915		10.005	9.935	7.2767	6.19375	4.739	3.69656	0.619065	0.477	0.508		83.4782	82.75	62.0478
L126	26.12	25.234	23.4	16.1944	15.1909	18.8136	0.62	0.602	0.804		31.58	29.9674	27.7404	15.3163	11.5075	16.561	0.485	0.384	0.597		14.192	13.794	8.48	3.044	2.27601	3.16279	0.214487	0.165	0.372971		52.3562	77.45	44.198
L127	23.94	22.813	18.66	19.4393	16.4254	15.973	0.812	0.72	0.856		27.96	25.6054	23.3064	13.1412	9.47398	14.7996	0.47	0.37	0.635		5.564	10.456	4.22	1.688	2.46762	1.35738	0.303379	0.236	0.321653		68.7196	75.95	52.2269
L128	25.12	24.044	21.26	17.8854	15.9652	19.0915	0.712	0.664	0.898		30.14	28.3377	23.3292	13.0506	9.37978	12.5978	0.433	0.331	0.54		11.24	12.87	8.4376	1.702	1.51866	2.47997	0.151423	0.118	0.293919		29.601	59.85	20.1287
L129	23.7	22.665	20.38	14.3622	13.2137	16.7727	0.606	0.583	0.823		28.96	26.6099	25.7244	10.8021	7.45078	12.1162	0.373	0.28	0.471		9.436	11.118	8.11784	1.998	1.85671	3.00573	0.211742	0.167	0.370262		76.6688	92.15	59.035
L130	25.98	24.631	22.42	16.887	12.5864	15.2232	0.65	0.511	0.679		31.4	28.5008	27.582	13.4706	9.31976	15.1149	0.429	0.327	0.548		11.422	11.264	8.79668	2.462	1.94867	3.30163	0.215549	0.173	0.375327		41.6146	58.3	26.5695
L131	25.9	24.445	22.52	15.7731	14.8137	18.6015	0.609	0.606	0.826		27.12	25.5114	23.9568	12.7735	9.4137	14.5897	0.471	0.369	0.609		9.472	11.598	7.15168	3.14	3.03868	3.19768	0.331503	0.262	0.447123		40.364	64.55	32.9155
L132	27.44	26.018	24.18	16.1896	14.6742	19.5133	0.59	0.564	0.807		29.32	26.6829	29.5632	11.8453	8.03156	15.6094	0.404	0.301	0.528		9.098	10.128	9.78	1.81	1.63061	3.41268	0.198945	0.161	0.348945		70.0107	69.4	42.7065
L133	26.5	25.325	20.44	18.762	16.8411	18.7639	0.708	0.665	0.918		26.92	24.389	27.4084	10.9834	7.63374	13.9509	0.408	0.313	0.509		9.118	10.148	7.53692	1.938	1.72516	2.73248	0.212547	0.17	0.362547		46.9872	43.55	28.1055
L134	23.825	22.7138	20.675	17.6067	14.4232	16.2092	0.739	0.635	0.784		30.875	26.8564	27.12	11.6399	7.35865	13.5329	0.377	0.274	0.499		8.2275	9.2575	6.88785	1.7625	1.60155	2.5087	0.214221	0.173	0.364221		43.98	50.95	26.9828
L135	24.525	23.4788	20.475	15.5734	13.5942	13.964	0.635	0.579	0.682		31.65	27.4917	23.5575	12.4701	7.97259	12.4148	0.394	0.29	0.527		9.4875	10.5175	7.79025	3.1575	2.87128	2.7389	0.332806	0.273	0.351581		51.4285	61.05	40.1142
L136	23.88	22.666	19.64	15.4504	13.3956	13.2766	0.647	0.591	0.676		29.14	26.5591	25.0104	12.5885	8.68484	14.6061	0.432	0.327	0.584		9.46	10.79	7.9524	1.69	1.60771	2.64645	0.178647	0.149	0.332787		76.4192	83.5	65.3131
L137	28.76	27.742	23.06	20.1895	18.0046	16.8569	0.702	0.649	0.731		28.74	24.911	22.5246	11.2661	7.24911	12.0507	0.392	0.291	0.535		8.95	10.98	7.285	2.59	2.66814	2.98905	0.289385	0.243	0.410302		70.4	42.65	53.504
L138	28.56	27.202	25.92	18.7068	16.6476	17.7293	0.655	0.612	0.684		25.46	21.9549	18.8604	11.3042	7.42075	11.4483	0.444	0.338	0.607		10.096	9.926	7.17424	1.846	1.54846	2.74066	0.182845	0.156	0.382014		85.748	85	58.3086
L139	27.24	26.058	24.28	19.2314	16.182	18.2343	0.706	0.621	0.751		26.48	24.5664	18.556	11.4394	8.00865	11.0594	0.432	0.326	0.596		7.166	9.494	7.75	2.016	1.576	3.0707	0.281328	0.166	0.396219		72.618	73.5	55.9159
L140	27.15	25.9425	20.2	16.8602	15.5136	13.4936	0.621	0.598	0.668		22.2	24.32	22.464	13.8084	12.4762	19.4988	0.622	0.513	0.868		8.0675	8.638	5.87545	3.622	3.37746	2.344	0.448962	0.391	0.398948		58.0008	85.8	32.859
L141	24.8	23.51	21.56	18.6248	15.3755	16.8168	0.751	0.654	0.78		30.56	33.1416	29.2494	13.4158	11.0362	18.1346	0.439	0.333	0.62		7.47	9.3	5.6898	3.06	2.1762	2.95876	0.409639	0.234	0.520012		62.1894	70.35	38.5574
L142	25.64	24.198	23.4	19.4095	15.2931	18.8136	0.757	0.632	0.804		30.94	33.8728	29.4753	15.5938	13.854	18.7463	0.504	0.409	0.636		13.408	15.59	11.66	4	4.13135	4.63197	0.298329	0.265	0.397253		88.4	101.2	53.924
L143	25.78	24.441	22.58	19.5412	16.1555	18.1092	0.758	0.661	0.802		27.86	26.3493	30.4818	16.8274	13.0165	26.2448	0.604	0.494	0.861		10.404	13.364	8.02776	8.3232	9.43498	5.76672	0.8	0.706	0.718348		74.7718	81.7	42.6199
L144	26.68	25.496	23.48	17.3687	15.5016	16.389	0.651	0.608	0.698		31.5	37.335	31.7403	15.75	14.598	22.853	0.5	0.391	0.72		18.592	19.616	11.12	5.882	4.27629	5.72687	0.316373	0.218	0.515006		63.504	62.95	40.6778
L145	25.54	24.343	22.7	16.6265	14.7275	15.7992	0.651	0.605	0.696		26.22	31.4706	29.496	16.3088	16.05	26.6644	0.622	0.51	0.904		9.128	10.652	7.54632	4.796	3.91994	3.79536	0.525416	0.368	0.502941		107.191	143.15	83.6088
L146	25.22	24.139	22.36	20.0499	16.8007	18.76	0.795	0.696	0.839		29.2	34.552	29.708	16.936	16.1703	25.3112	0.58	0.468	0.852		7.028	7.61	5.18032	4.692	2.38954	3.52939	0.667615	0.314	0.681307		64.9766	93.25	53.2808
L147	30.38	28.841	27.18	17.9242	16.9297	17.2321	0.59	0.587	0.634		29.08	25.2597	24.538	14.3364	9.64921	12.8334	0.493	0.382	0.523		6.942	8.19	7.82	3.704	3.14496	4.19834	0.533564	0.384	0.536872		65.104	78.25	49.479
L148	26.14	25.253	21.14	15.4487	14.5962	13.445	0.591	0.578	0.636		25.7	23.1638	22.179	16.0882	12.3	17.7432	0.626	0.531	0.8		8.212	9.848	10.78	4.476	3.9195	5.86641	0.545056	0.398	0.544194		67.718	78.45	46.0483
L149	26.64	25.378	18.96	17.023	14.7954	13.0066	0.639	0.583	0.686		25.82	23.7799	22.7998	16.8605	12.7936	15.9827	0.653	0.538	0.701		7.886	8.366	5.70484	2.91	2.28392	2.78896	0.369008	0.273	0.488877		69.8516	70.7	53.7857
L150	27.32	26.134	24	19.7797	18.0586	18.456	0.724	0.691	0.769		21.68	19.5249	19.0984	15.783	11.9102	15.145	0.728	0.61	0.793		7.074	8.104	4.75356	4.044	3.47662	3.4211	0.571671	0.429	0.719692		43.9171	61.2	23.3326
L151	25.66	24.527	21.2	16.1658	14.6426	14.2888	0.63	0.597	0.674		25.34	22.2	21.1056	17.2059	12.4764	15.8081	0.679	0.562	0.749		7.578	7.508	5.13332	6.21396	4.95528	2.85413	0.82	0.66	0.556		79.5382	98.05	49.3137
L152	31.36	27.73	25.96	19.8822	16.1111	17.6009	0.634	0.581	0.678		24.54	23.5497	19.1612	15.9265	12.5284	13.9302	0.649	0.532	0.727		10.712	10.942	7.94128	6.46	5.07709	5.5512	0.603062	0.464	0.699031		66.4373	81.9	41.8856
L153	26.96	25.452	22.6	16.85	14.5585	18.3286	0.625	0.572	0.811		23.72	24.8	20.9308	15.1096	12.8712	15.133	0.637	0.519	0.723		8.638	8.21	7.36772	4.92	3.65345	5.93838	0.569576	0.445	0.806		46.0694	68.15	33.2561
L154	25.08	23.776	23.1	15.4994	14.0754	15.3153	0.618	0.592	0.663		21.28	22.62	18.7464	14.5342	12.7351	14.7159	0.683	0.563	0.785		7.512	7.108	5.54128	3.642	2.72236	3.60457	0.484824	0.383	0.650494		67.2048	89.75	43.3815
L155	25.7	24.565	22.66	18.8381	16.827	17.2669	0.733	0.685	0.762		25.6	23.632	22.604	14.1056	10.2563	14.4892	0.551	0.434	0.641		6.038	6.93	5.34	2.934	2.69577	3.2574	0.485922	0.389	0.61		49.4785	68.95	38.5932
L156	28.66	27.307	25.46	13.0976	13.1347	12.7809	0.457	0.481	0.502		30	27.9728	29.3	17.4	12.9234	20.0119	0.58	0.462	0.683		9.774	10.822	7.52956	5.392	4.83743	4.63431	0.551668	0.447	0.615482		66.7638	72.95	54.7463
L157	31.54	30.143	28.56	25.0112	20.9795	23.4763	0.793	0.696	0.822		33.82	33.7164	29.4204	18.7363	14.7004	19.4469	0.554	0.436	0.661		9.952	12.598	7.32088	8.05	8.15091	6.19262	0.808883	0.647	0.845885		29.9972	58.85	41.8
L158	23.74	22.533	20.54	16.7604	14.8267	15.0969	0.706	0.658	0.735		25	23.1828	21.82	16.55	12.4955	17.4342	0.662	0.539	0.799		6.418	9.696	8.61	4.76	5.8273	5.81806	0.741664	0.601	0.675733		57.7299	82.85	40.0856
L159	31.86	29.23	31.5	23.672	18.8826	24.885	0.743	0.646	0.79		32.26	28.2353	24.015	20.2593	14.2871	18.4195	0.628	0.506	0.767		11.05	12.68	8.259	6.658	4.51408	5.79158	0.602534	0.356	0.701245		69.2286	80.2	53.3061
L160	26.84	25.568	23.64	16.6945	15.2385	19.8103	0.622	0.596	0.838		26.14	23.2871	17.7952	17.7752	12.9243	14.9658	0.68	0.555	0.841		10.418	11.448	7.85292	5.792	5.27753	5.54385	0.555961	0.461	0.705961		76.8768	92.4	45.3573
L161	26.34	25.203	16.62	17.1473	15.1974	14.3098	0.651	0.603	0.861		26.76	23.8616	20.9604	17.501	12.6467	17.1666	0.654	0.53	0.819		8.994	10.352	8.83	5.244	5.07248	5.29336	0.583055	0.49	0.599474		52.0416	62.55	30.9188
L162	27.94	26.693	23.2	18.4963	16.4429	20.3928	0.662	0.616	0.879		24.86	25.5	18.4164	16.6065	14.6115	15.8934	0.668	0.573	0.863		9.012	8.942	7.15528	2.964	2.50376	3.22703	0.328895	0.28	0.451		31.2515	62.75	47.6
L163	26.88	25.486	24.04	21.6653	18.0951	20.434	0.806	0.71	0.85		25.96	21.829	18.192	16.1731	10.8927	14.3535	0.623	0.499	0.789		9.442	10.6	8.48	6.124	5.9148	6.52127	0.648591	0.558	0.769018		56.4829	67.05	48.2787
L164	28.64	27.048	24.6	20.6208	17.9599	22.2876	0.72	0.664	0.906		25	23.2	25.45	16.85	12.6904	21.9633	0.674	0.547	0.863		10.6454	11.674	7.87868	7.794	6.66585	6.23921	0.732147	0.571	0.791911		42.0202	61.3	26.4223
L165	29.3	27.785	26.38	20.1291	17.3378	23.8475	0.687	0.624	0.904		24.56	24.5653	27.2116	16.1359	13.6092	24.6265	0.657	0.554	0.905		8.996	10.626	7.70424	4.472	4.64356	4.75084	0.49711	0.437	0.616653		48.7276	50.1	49.0076
L166	28.76	27.472	25.52	11.7053	11.236	12.3262	0.407	0.409	0.483		30.16	32.9992	29.1349	18.7595	17.1266	25.2599	0.622	0.519	0.867		15.554	16.342	11.68	10.71	6.65119	9.91702	0.688569	0.407	0.84906		64.7046	70.7	53.0578
L167	23.52	22.424	20	18.5808	15.4501	16.7	0.79	0.689	0.835		27.7	26.908	30.301	16.5092	13.2387	25.4225	0.596	0.492	0.839		11.836	12.776	8.15	5.5575	4.13942	5.07859	0.469542	0.324	0.62314		64.4436	72.9	48.9771
L168	24.48	23.436	20.9	17.1115	14.9522	15.5496	0.699	0.638	0.744		26.6	24.4	29.4781	15.8802	11.5412	19.6914	0.597	0.473	0.668		11.7	13.018	7.15	5.03	3.91842	4.14113	0.429915	0.301	0.579179		63.9725	69.9	43.5013
L169	23.76	22.552	20.56	17.2735	15.6511	15.9134	0.727	0.694	0.774		28.44	34.2012	29.5344	17.6612	16.8954	20.7922	0.621	0.494	0.704		10.776	11.814	8.09544	4.956	3.86318	4.85816	0.459911	0.327	0.600111		49.2388	45.3	48.9139
L170	24.12	23.334	19.72	16.7634	14.8171	14.5928	0.695	0.635	0.74		29.08	34.4068	29.5969	17.2444	16.7905	24.9502	0.593	0.488	0.843		12.37	13.4	9.7818	6.102	4.757	6.14071	0.49329	0.355	0.627769		57.5874	80.25	33.9766
L171	27.2	25.91	23.94	20.9712	17.4115	19.5829	0.771	0.672	0.818		27.88	25.2698	23.518	19.1536	14.0753	18.5322	0.687	0.557	0.788		11.584	12.614	8.76096	7.434	5.91597	6.93647	0.641747	0.469	0.791747		52.4909	70.1	31.5071
L172	26.1	24.975	23.1	21.3498	18.1069	19.9353	0.818	0.725	0.863		25.8	23.4554	22.266	19.3242	14.4485	19.416	0.749	0.616	0.872		8.532	9.162	7.08008	4.81	3.82055	5.24981	0.56376	0.417	0.74149		60.709	63.45	39.2523
L173	28.92	27.624	27.68	19.897	17.0164	20.2894	0.688	0.616	0.733		30.54	26.5296	27.1306	18.2935	12.522	19.1271	0.599	0.472	0.705		7.65	9.88	6.48	4.386	4.2484	4.18344	0.573333	0.43	0.645593		79.9978	79.3	45.5988
L174	26.18	24.821	22.2	17.6453	15.4138	15.9174	0.674	0.621	0.717		32.64	28.3676	28.6732	20.7264	14.354	21.7056	0.635	0.506	0.757		12.59	13.62	9.5186	5.778	4.75338	5.79622	0.458936	0.349	0.608936		71.4012	99.5	55.6929
L175	27.04	25.528	24.26	20.5774	16.823	19.505	0.761	0.659	0.804		27.9	24.4251	23.256	22.0689	15.974	22.2095	0.791	0.654	0.955		11.904	13.482	8.77976	7.4975	6.87582	6.30758	0.62983	0.51	0.718423		51.6672	69	42.3671
L176	27.9	24.93	24.7	16.8795	14.7586	16.1044	0.605	0.592	0.652		28.4	24.276	21.972	18.318	13.0848	20.368	0.645	0.539	0.927		9.474	11.354	7.77756	2.938	2.71361	3.37997	0.310112	0.239	0.43458		48.412	51.3	47.7931
L177	26.76	25.572	21.8	18.063	16.1871	15.7396	0.675	0.633	0.722		27.12	23.78	23.9568	19.2823	13.6973	20.7945	0.711	0.576	0.868		9.028	10.2325	7.73432	3.252	2.87533	4.02779	0.360213	0.281	0.520769		51.8466	72.25	46.2557
L178	26.28	25.046	26.1	18.2383	16.2298	19.2879	0.694	0.648	0.739		31.06	28.9823	27.2828	24.1957	18.5487	25.182	0.779	0.64	0.923		9.698	12.756	7.17612	6.244	6.56934	4.89764	0.643844	0.515	0.682492		57.4	68.3	42.9321
L179	22.74	21.783	22.6	17.4643	14.5075	18.3738	0.768	0.666	0.813		35.06	32.9042	30.2034	18.4766	14.1488	20.8101	0.527	0.43	0.689		13.11	13.786	7.57	4.858	4.0393	4.08611	0.370557	0.293	0.539777		88.4884	100.1	52.2082
L180	25.46	24.167	21.82	17.8475	15.8294	16.3214	0.701	0.655	0.748		32.24	31.7824	29.5411	17.8287	14.4928	21.6241	0.553	0.456	0.732		13.36	14.39	9.08	5.352	4.67675	5.35013	0.400599	0.325	0.589222		61.7188	71.5	38.2657
L181	28.98	27.951	23.2	21.4742	17.8607	18.1888	0.741	0.639	0.784		27.24	24.8685	27.7348	17.1067	12.3099	21.7441	0.628	0.495	0.784		8.6	10.886	7.05	4.796	4.85516	4.48808	0.557674	0.446	0.636607		51.3084	71.5	31.2
L182	24.68	23.516	21.98	16.585	14.721	15.7377	0.672	0.626	0.716		24.4	23.3016	21.292	15.7624	11.9537	17.3743	0.646	0.513	0.816		6.204	7.824	4.40576	2.598	1.90123	2.6893	0.418762	0.243	0.610406		54.3504	78	46.8713
L183	26.42	25.279	29.78	19.8943	16.5325	23.824	0.753	0.654	0.8		22.36	22.32	16.79	13.9303	11.7403	14.0197	0.623	0.526	0.835		8.068	5.178	5.87592	2.30167	1.18058	3.44254	0.285283	0.228	0.585873		45.007	69.8	33.3826
L184	31.8	30.36	28.42	20.6064	18.0642	19.6666	0.648	0.595	0.692		25.98	24.028	21.903	18.8875	14.1525	20.3479	0.727	0.589	0.929		7.09	8.484	5.1446	4.872	4.7171	4.13425	0.687165	0.556	0.803609		56.3378	69.45	43.9435
L185	26.76	25.372	23.3	16.5377	15.3501	19.2924	0.618	0.605	0.828		23.82	21.7834	20.5434	16.4358	12.0462	18.3247	0.69	0.553	0.892		6.558	10.38	4.45652	2.83	3.67452	3.13362	0.431534	0.354	0.703155		79.1248	87.45	64.8823
L186	26.46	24.977	24.525	20.3477	17.4339	19.9143	0.769	0.698	0.812		28.14	24.6466	24.9946	17.9533	12.3726	20.8205	0.638	0.502	0.833		8.986	10.29	7.13084	4.586	4.35267	4.60116	0.510349	0.423	0.645248		59.292	62.65	34.5
L187	27.42	25.999	23.52	18.9198	16.5614	21.168	0.69	0.637	0.9		29.98	25.3573	26.3324	22.9647	15.7723	23.7255	0.766	0.622	0.901		9.652	11.766	7.66288	6.894	7.0596	6.07006	0.714256	0.6	0.792139		52.416	63	46.6429
L188	25.08	23.976	22.56	20.0138	16.6873	19.0632	0.798	0.696	0.845		27.94	25.0775	23.2896	17.3507	12.9149	20.9839	0.621	0.515	0.901		8.198	9.828	5.99812	4.68	4.76658	3.64039	0.570871	0.485	0.606922		62.9325	97.6	48.458
L189	27.04	25.768	23.78	21.8483	18.3726	20.2606	0.808	0.713	0.852		32.58	28.3653	25.3624	20.0041	13.5586	20.7972	0.614	0.478	0.82		10.524	11.834	7.15	6.548	6.33119	5.1412	0.622197	0.535	0.719049		40.5085	47.25	27.2
L190	29.14	27.863	24.3	20.8642	19.7549	18.4923	0.716	0.709	0.761		33.52	27.4914	29.7828	19.6427	12.4261	23.5582	0.586	0.452	0.791		15.358	16.388	11.01	5.156	4.7853	5.63454	0.335721	0.292	0.511766		70.1813	73.35	42.8106
L191	28.725	27.2688	20.25	10.6282	10.4985	9.558	0.37	0.385	0.472		26.05	25.4973	22.744	15.4476	13.5645	20.8335	0.593	0.532	0.916		6.72	8.1075	5.98	2.982	3.17003	3.75287	0.44375	0.391	0.62757		72.4433	112.35	66.939
L192	28.22	27.229	23.58	19.4718	17.0726	17.2841	0.69	0.627	0.733		28.98	27.6067	25.7422	16.8664	14.3279	23.3739	0.582	0.519	0.908		13.028	13.318	6.95	9.24	4.62135	6.02198	0.709242	0.347	0.866471		59.5286	62.9	38.6287
L193	25.22	24.029	20.1	20.4534	17.1086	17.2056	0.811	0.712	0.856		26.36	25.7188	26.5736	16.3959	14.454	24.2883	0.622	0.562	0.914		10.936	14.99	8.24584	5.236	4.96169	4.87494	0.478786	0.331	0.5912		43.51	50.65	26.7608
L194	28.62	27.369	26.42	19.4616	17.7077	18.7318	0.68	0.647	0.709		32.6	32.472	28.9619	17.604	15.3917	24.9073	0.54	0.474	0.86		12.292	13.126	9.70848	6.948	5.1979	7.90772	0.565246	0.396	0.814517		50.4473	70.3	38.7339
L195	27.5	26.275	25.82	20.5975	17.1576	20.5527	0.749	0.653	0.796		31.7	29.1288	27.846	17.4984	12.9914	22.5831	0.552	0.446	0.811		12.352	12.8	9.48288	5.948	4.3776	5.19464	0.481541	0.342	0.547791		44.0638	56.1	47.1323
L196	26.6	25.22	23.1	20.5086	17.5027	18.8496	0.771	0.694	0.816		30.08	27.8175	22.38	14.4083	10.5707	14.5022	0.479	0.38	0.648		8.83	9.86	7.3602	1.446	1.16348	2.30934	0.16376	0.118	0.31376		63.5	75.1	48.26
L197	31.54	29.803	27.6	22.9296	20.0872	26.0268	0.727	0.674	0.943		27.64	23.5	23.5904	17.2197	13.1835	16.8907	0.623	0.561	0.716		9.208	11.48	7.52752	3.514	3.11108	4.01217	0.381625	0.271	0.533		87.385	116.7	59.4218
L198	25.7	24.365	21.74	20.046	16.5926	17.9138	0.78	0.681	0.824		25.9	23.3686	20.481	12.3802	9.48765	11.4079	0.478	0.406	0.557		8.864	9.188	7.01616	2.75	2.04892	2.9015	0.310244	0.223	0.413545		47.0876	63.85	47.2574
L199	25.8	24.66	23.15	18.1116	16.2509	20.5572	0.702	0.659	0.888		23.56	24.52	20.12	13.4292	11.5244	15.6936	0.57	0.47	0.78		7.81	8.77	5.3514	3.066	2.51699	2.92253	0.392574	0.287	0.546124		57.0679	70.35	33.6701
L200	27.22	25.939	26.46	19.7073	17.9757	19.9244	0.724	0.693	0.753		26.74	23.4592	18.738	15.1081	11.6827	12.517	0.565	0.498	0.668		8.696	9.726	7.04624	4.988	2.34397	5.09864	0.573597	0.241	0.723597		57.3227	88.9	45.9669
L201	30.3	28.965	26.84	19.1496	17.0604	18.1707	0.632	0.589	0.677		25.54	24.1158	26.0008	16.3201	12.9984	22.9847	0.639	0.539	0.884		7.522	8.306	5.73868	3.84	3.1812	3.88946	0.510503	0.383	0.677763		44.8157	41.25	22.8672
L202	32.3	29.63	29.1	24.3219	19.2891	23.2218	0.753	0.651	0.798		22.04	19.3654	24.2844	14.0395	10.3799	21.6374	0.637	0.536	0.891		6.35	6.742	5.55	3.586	1.35514	4.3168	0.564724	0.201	0.777801		114.819	126.9	72.226
L203	27.76	26.792	26.12	22.9853	20.3351	23.4819	0.828	0.759	0.899		32.22	35.3064	30.1679	16.5933	15.676	18.6136	0.515	0.444	0.617		14.614	17.372	10.12	6.216	5.38532	5.89743	0.425346	0.31	0.58275		74.256	84	42.3259
L204	28.58	27.221	23.44	20.0917	19.0547	21.5648	0.703	0.7	0.92		19.08	19.3814	21.3804	13.6422	11.8808	19.4989	0.715	0.613	0.912		6.776	7.898	5.13144	3.558	3.19079	3.35934	0.525089	0.404	0.654659		84.8921	89.7	63.3
L205	27.44	26.248	25.44	19.6745	18.4523	23.5829	0.717	0.703	0.927		23.48	23.0613	28.3608	14.8394	12.0841	26.5457	0.632	0.524	0.936		8.302	8.412	6.76988	3.956	2.96944	4.17941	0.476512	0.353	0.617353		45.2572	64.95	48.1109
L206	30.26	28.897	27.06	21.878	19.5055	25.4364	0.723	0.675	0.94		22.62	22.3791	27.7726	12.9839	10.4287	17.0246	0.574	0.466	0.613		6.116	6.116	4.32304	2.436	1.82868	2.71903	0.3983	0.299	0.628962		90.0562	91.15	68.4427
L207	29.14	27.633	28.34	19.5529	17.0772	19.838	0.671	0.618	0.7		24.58	22.4242	29.6918	9.85658	7.243	14.4599	0.401	0.323	0.487		6.098	5.78	4.02412	2.182	1.57216	2.45217	0.357822	0.272	0.609368		48.3678	71.55	34.4171
L208	30.02	28.359	26.82	19.9333	17.5259	19.069	0.664	0.618	0.711		21.84	21.2475	18.584	12.0775	9.58263	14.6628	0.553	0.451	0.789		5.572	6.012	3.71768	3.382	2.8076	2.60827	0.606963	0.467	0.701586		73.3278	82.95	56.4624
L209	25.88	24.536	23.2	18.5042	16.2428	17.6088	0.715	0.662	0.759		24.08	25.8	20.7696	14.4721	13.7772	15.3695	0.601	0.534	0.74		5.932	8.68	4.87	3.89	4.44416	2.20611	0.655765	0.512	0.453		36.2336	60.25	21.3778
L210	30.2333	28.8717	26.9	21.1029	15.302	19.9598	0.698	0.53	0.742		28.8667	26.1805	25.6413	13.1632	9.94859	14.5643	0.456	0.38	0.568		7.55	8.56333	5.201	2.64	2.37204	2.74778	0.349669	0.277	0.528319		35.3673	60	21.574
L211	26.82	25.559	26.42	17.6476	15.591	22.14	0.658	0.61	0.838		25.24	21.8905	22.0312	12.7462	9.43481	14.0339	0.505	0.431	0.637		7.59	8.62	5.1446	5.522	5.01684	4.51457	0.727536	0.582	0.877536		78.1508	79.1	44.546
L212	31.36	27.53	27	21.7638	18.3625	19.521	0.694	0.667	0.723		26.34	24.2	21.9456	17.8058	14.762	18.961	0.676	0.61	0.864		11.19	7.12	8.3906	6.7	1.65896	6.90546	0.598749	0.233	0.823		60.6528	81	39.2241
L213	32.7	29.03	29.5	26.5197	20.7274	24.78	0.811	0.714	0.84		26.22	23.9985	20.4716	15.6533	12.6232	15.8041	0.597	0.526	0.772		7.314	8.892	5.54316	4.88	4.80168	4.15793	0.667214	0.54	0.750102		123.956	143.6	73.9659
L214	28.64	27.628	24.64	18.5587	16.7149	21.3136	0.648	0.605	0.865		32.84	28.882	29.1776	16.2558	12.0727	18.9071	0.495	0.418	0.648		12.926	14.338	7.45	8.258	7.32672	5.39672	0.638867	0.511	0.724391		66.5184	98.4	51.2192
L215	27.16	25.872	26.2	16.4046	15.0316	21.484	0.604	0.581	0.82		32.52	28.0175	28.5676	15.1868	10.8708	17.6833	0.467	0.388	0.619		15.064	17.29	10.42	5.798	5.39448	6.32826	0.384891	0.312	0.607319		61.1104	90.4	47.0551
L216	31	29.63	32.96	22.816	20.8299	25.8077	0.736	0.703	0.783		24.92	24.3746	21.9988	15.4504	13.3573	18.303	0.62	0.548	0.832		7.45	11.084	5.765	2.956	3.61338	3.66067	0.396779	0.326	0.634981		36.8826	57.2	25.5449
L217	28.58	27.301	29.35	23.207	19.5748	25.2116	0.812	0.717	0.859		34.92	34.4892	29.647	13.6886	10.0019	16.8099	0.392	0.29	0.567		13.81	15.405	10.9474	4.742	4.32881	7.05984	0.343374	0.281	0.644887		35.1094	54.45	20.0123
L218	27.8	26.36	23.9333	20.6554	17.0549	18.8595	0.743	0.647	0.788		32.5	32.37	29.8078	16.12	12.5596	16.0068	0.496	0.388	0.537		16.46	14.6467	9.15	6.694	4.95057	5.04818	0.406683	0.338	0.551714		79.261	83.75	52.3123
L219	27.82	26.269	23	20.8928	17.2062	18.262	0.751	0.655	0.794		23.54	21.6005	20.7352	14.5948	11.8155	17.4383	0.62	0.547	0.841		7.578	8.51	5.41532	2.738	2.42535	3.27085	0.361309	0.285	0.604		56.9057	70.15	34.1312
L220	25.98	24.631	18.9	15.614	14.4091	14.8365	0.601	0.585	0.785		27.04	25.5531	20.3	15.6291	12.8277	16.0979	0.578	0.502	0.793		7.548	8.658	5.57512	5.21	5.02164	4.76253	0.690249	0.58	0.854248		65.5486	74.15	51.1279
L221	26.2	25.04	23	20.567	17.1023	19.09	0.785	0.683	0.83		27.16	25.3079	18.4888	15.101	12.0972	14.2549	0.556	0.478	0.771		6.948	6.646	4.82312	4.25	3.37617	4.57527	0.611687	0.508	0.948611		74.6912	82.55	61.2468
L222	27.2	25.92	27.72	19.0128	17.2627	25.1975	0.699	0.666	0.909		28.98	26.2713	22.7142	16.7215	13.1094	15.8999	0.577	0.499	0.7		9.736	11.182	7.83584	5.76	5.55745	5.3125	0.591619	0.497	0.677975		56.8069	88.1	39.2888
L223	27.72	26.514	24.8	16.4657	15.1395	15.8224	0.594	0.571	0.638		28.84	24.7093	21.1616	14.2758	9.56251	11.5119	0.495	0.387	0.544		10.872	13.195	7.80968	3.866	3.99809	3.52495	0.355592	0.303	0.451356		56.3992	63.8	44.3936
L224	26.2	24.87	23	21.0386	17.4587	19.504	0.803	0.702	0.848		29	24.969	20.32	16.095	11.1362	12.5781	0.555	0.446	0.619		12.012	13.942	9.16328	7.128	7.02677	7.08593	0.593407	0.504	0.773296		39.0905	48.7	25.6526
L225	27.84	26.868	19.67	19.7664	17.921	18.2144	0.71	0.667	0.926		23.14	21.6146	23.4228	14.0228	11.4341	17.4266	0.606	0.529	0.744		5.504	6.838	3.84176	2.236	2.38646	2.19684	0.40625	0.349	0.571832		67.3972	99.7	40.1842
L226	27.84	26.518	24.76	19.9891	17.8201	18.9414	0.718	0.672	0.765		29.64	32.1204	29.6829	16.8652	14.9681	24.6071	0.569	0.466	0.829		10.07	12.046	7.5258	4.242	4.40884	4.90817	0.421251	0.366	0.652179		75.2752	82.25	45.9179
L227	29.6	28.3	28.6	18.7072	16.5838	18.9046	0.632	0.586	0.661		26.56	23.5118	29.6972	17.2374	13.4487	23.9656	0.649	0.572	0.807		7.29	10.372	5.5206	4.458	4.31475	4.7035	0.611523	0.416	0.851991		67.1362	74.2	43.2199
L228	24.78	23.691	20.42	16.6769	14.9253	18.1738	0.673	0.63	0.89		23.98	21.046	27.0474	16.81	13.1748	23.8829	0.701	0.626	0.883		7.296	8.82	5.62024	5.116	5.3802	4.50521	0.701206	0.61	0.801605		48.3226	52.75	27.5439
L229	31.78	29.23	27.36	21.3879	18.3272	19.6445	0.673	0.627	0.718		33.66	38.2	34.0851	17.9408	17.2282	23.1778	0.533	0.451	0.68		11.562	13.662	8.83428	6.76	4.71339	5.65836	0.584674	0.345	0.6405		47.0902	45.95	27.7
L230	24.92	23.514	21.76	17.1699	15.19	15.9501	0.689	0.646	0.733		29.52	35.5296	30.3692	15.2618	15.4198	20.2562	0.517	0.434	0.667		9.034	10.452	7.64596	5.218	5.37233	4.7321	0.577596	0.514	0.618903		67.3364	71.15	55.2158
L231	27.64	26.208	26.56	20.7853	17.1924	21.1418	0.752	0.656	0.796		23.96	23.3103	28.9416	14.0645	11.7717	22.1982	0.587	0.505	0.767		6.612	8.746	4.50728	3.61	3.29724	2.58976	0.545977	0.377	0.574572		46.8062	46.65	30.4435
L232	27.78	26.541	24.98	19.6405	17.8886	18.8349	0.707	0.674	0.754		32.76	29.1819	27.796	14.742	10.593	16.5386	0.45	0.363	0.595		12.858	13.51	8.56	6.134	4.51234	5.49129	0.477057	0.334	0.641506		38.1602	47.25	31.2264
L233	25.88	24.666	22.58	18.8148	16.8715	17.0705	0.727	0.684	0.756		33.76	31.0001	29.3212	18.3317	14.198	21.2579	0.543	0.458	0.725		14.698	13.35	9.92	4.724	3.0438	5.77486	0.321404	0.228	0.582143		52.117	52.8	32.0651
L234	27.04	25.868	25.68	19.9285	17.9524	19.6709	0.737	0.694	0.766		26.94	25.0916	23.7966	15.6521	12.4454	18.6803	0.581	0.496	0.785		6.992	7.822	4.67648	3.55	3.49643	3.14575	0.507723	0.447	0.672674		61.7136	64.5	49.2624
L235	29.06	27.587	27.76	21.2138	18.8695	21.4862	0.73	0.684	0.774		31.7	27.4689	27.846	18.2592	12.8005	18.1277	0.576	0.466	0.651		9.574	11.076	7.58956	5.89	4.90667	5.79371	0.615208	0.443	0.763378		89.3282	101.05	54.4902
L236	27.6	26.64	24.6	19.32	17.5025	21.7464	0.7	0.657	0.884		33.28	28.799	27.9052	15.4419	10.2237	14.8177	0.464	0.355	0.531		10.574	12.604	7.81156	3.814	4.04588	4.28448	0.360696	0.321	0.548479		73.9024	74.8	41.3093
L237	30.08	28.646	27.84	18.409	16.8725	18.2909	0.612	0.589	0.657		27.24	24.5581	21.0672	16.7254	12.3282	14.9998	0.614	0.502	0.712		8.276	12.068	7.02744	5.678	5.70816	5.01031	0.68608	0.473	0.712964		76.9018	94.8	50.7552
L238	26.12	24.994	26.38	17.84	17.3208	19.2574	0.683	0.693	0.73		25.32	22.2505	22.3548	12.7866	9.3007	15.4472	0.505	0.418	0.691		7.972	9.962	5.97368	4.79	4.79172	4.3671	0.600853	0.481	0.731057		80.0342	87.45	47.2202
L239	26.2	25.04	23	18.995	17.0773	17.756	0.725	0.682	0.772		30.08	27.432	26.4204	15.2205	11.0277	19.6832	0.506	0.402	0.745		7.648	9.822	5.85712	2.844	2.95642	2.77321	0.371862	0.301	0.473476		52.9984	78.4	34.2205
L240	26.5	25.125	24.06	19.2655	17.1101	21.9668	0.727	0.681	0.913		25.76	22.7802	22.7464	12.339	8.3831	12.7607	0.479	0.368	0.561		6.44	6.194	4.8156	2.414	1.69716	2.7851	0.374845	0.274	0.57835		68.665	91.7	40.5267
L241	25.6	24.16	23.04	19.5584	16.1147	18.6854	0.764	0.667	0.811		24.84	21.7235	25.0384	12.8423	8.79803	15.3986	0.517	0.405	0.615		6.506	7.052	4.50164	1.562	1.18474	1.9924	0.240086	0.168	0.442594		84.5608	89.35	48.1997
L242	26.08	24.726	21.6	18.569	16.2944	19.2672	0.712	0.659	0.892		25.84	25.1322	26.3068	14.858	11.8121	22.4923	0.575	0.47	0.855		11.77	13.508	7.18	3.384	2.75563	2.84582	0.287511	0.204	0.396354		69.601	76.05	39.0544
L243	26.74	25.553	23.16	15.6162	14.3352	14.1971	0.584	0.561	0.613		30.56	28.6972	26.8428	17.3275	13.8033	21.0448	0.567	0.481	0.784		14.714	10.19	7.11	7.22	3.69897	4.43781	0.490689	0.363	0.624164		97.9264	107	72.5148
L244	25.82	24.609	22.62	19.6748	16.2665	18.2996	0.762	0.661	0.809		25.44	24.8612	19.1	15.493	13.0024	16.2732	0.609	0.523	0.852		8.776	8.728	7.30944	3.15	2.50494	5.03694	0.358933	0.287	0.689101		82.4595	90.1	67.6168
L245	23.24	22.258	20.2	18.1737	15.1132	16.3822	0.782	0.679	0.811		24.16	22.2499	20.556	14.7134	11.1695	13.4231	0.609	0.502	0.653		6.694	8.164	4.58436	3.758	3.43704	2.98016	0.561398	0.421	0.65007		92.923	102.7	72.795
L246	28.26	26.827	24.78	20.5168	18.1887	23.1941	0.726	0.678	0.936		22.72	21.8246	19.7864	14.6317	11.7198	13.8505	0.644	0.537	0.7		6.01	6.814	3.7534	2.728	2.35083	2.46307	0.45391	0.345	0.656224		73.593	83.25	50.0432
L247	27.96	26.982	26.94	19.6	17.6192	24.704	0.701	0.653	0.917		27.36	24.4346	24.1704	17.7019	13.1458	17.2335	0.647	0.538	0.713		7.028	8.11	6.1	3.944	3.50352	3.62381	0.561184	0.432	0.594068		114.657	108.2	88.2862
L248	24.08	22.946	21.325	16.9042	15.0526	18.8087	0.702	0.656	0.882		26.6	24.0042	23.228	17.4762	13.1783	17.0726	0.657	0.549	0.735		7.75	8.7575	5.577	4.368	2.27695	3.58481	0.563613	0.26	0.642786		85.1162	86.15	52.772
L249	28.94	27.673	20.72	19.5056	17.1019	14.877	0.674	0.618	0.718		29.96	26.5	25.1164	18.8748	13.8065	17.9582	0.63	0.521	0.715		15.358	14.916	9.15	10.558	7.99498	6.61369	0.687459	0.536	0.722807		74.9538	74.3	45.7218
L250	25.26	24.147	21.44	15.8128	14.0053	14.4291	0.626	0.58	0.673		26.64	23.0576	20.5992	16.0106	11.3213	14.234	0.601	0.491	0.691		9.69	11.192	7.1686	4.46	4.0627	3.38346	0.460268	0.363	0.471984		56.8339	75.9	32.3953
L251	26.1	24.745	22.9	19.7055	16.2822	17.9536	0.755	0.658	0.784		28.62	25.5465	25.4218	19.3757	15.1235	23.9473	0.677	0.592	0.942		7.706	10.626	5.91164	5.616	6.19496	4.20111	0.728783	0.583	0.71065		64.0458	89.25	41.5684
L252	26.56	25.072	21.1	14.7142	13.4887	12.5967	0.554	0.538	0.597		25	23.2226	21.82	16.95	13.7478	19.9435	0.678	0.592	0.914		8.814	8.846	7.62716	6.518	5.29875	6.30236	0.739505	0.599	0.826305		48.3922	75.05	30.9797
L253	26.32	24.954	21.54	19.003	16.8689	16.1765	0.722	0.676	0.751		27.4	24.0736	24.206	17.536	12.6386	18.6628	0.64	0.525	0.771		11.59	13.092	8.8606	3.982	3.6003	4.25422	0.343572	0.275	0.480128		71.5806	72.45	55.8329
L254	32.06	30.607	29.12	20.4543	18.0581	19.8307	0.638	0.59	0.681		23.7	23.3025	23.757	17.5854	14.6573	20.5023	0.742	0.629	0.863		9.214	10.244	7.81516	6.32	5.69566	6.53279	0.685913	0.556	0.835913		80.0483	79.35	60.8367
L255	31.16	29.682	29.1	20.6902	18.2841	20.6319	0.664	0.616	0.709		24.34	23.435	24.6468	15.1395	12.5143	22.1575	0.622	0.534	0.899		5.908	6.8625	3.84552	3.136	2.98519	2.77634	0.530806	0.435	0.721967		39.0728	57.8	24.5526
L256	33.1	29.63	29.9	22.7728	19.4077	21.4383	0.688	0.655	0.717		22.06	21.9713	19.4328	16.1038	13.5563	16.7122	0.73	0.617	0.86		5.472	7.09	3.62368	2.804	2.9778	2.23699	0.512427	0.42	0.617327		80.5454	119.15	62.02
L257	27.56	26.162	24.98	21.9378	19.4907	22.2072	0.796	0.745	0.889		26.14	23.8181	19.625	17.3308	13.6716	18.5456	0.663	0.574	0.945		9.182	10.972	7.50308	5.204	5.16781	5.20831	0.566761	0.471	0.694156		59.7761	83.3	46.2679
L258	27.18	26.241	23.34	19.7599	17.8176	21.1694	0.727	0.679	0.907		31.48	29.0778	27.0228	16.7474	12.8524	21.2129	0.532	0.442	0.785		10.03	11.66	8.1122	4.962	4.85056	5.00354	0.494716	0.416	0.616792		71.1173	78.6	44.3552
L259	27.62	26.309	24.68	19.1683	16.8641	22.4835	0.694	0.641	0.911		23.88	24.32	18.8852	16.1429	14.2515	17.3933	0.676	0.586	0.921		6.162	7.2056	3.80228	3.468	1.4123	3.08853	0.562804	0.196	0.812284		53.4097	76.65	31.8282
L260	27.3	26.115	24.68	19.4376	14.8333	18.7321	0.712	0.568	0.759		33.28	29.3549	24.4472	20.0678	14.3252	17.9687	0.603	0.488	0.735		9.196	10.226	7.51624	6.528	6.1765	6.24397	0.709874	0.604	0.830731		45.2088	56.45	38.7988
L261	26.82	25.629	23.62	18.2376	16.0694	20.4549	0.68	0.627	0.866		26.16	24.1722	18.332	16.1407	12.7146	17.0121	0.617	0.526	0.928		8.368	10.218	7.11392	4.912	5.16009	4.76032	0.586998	0.505	0.669155		60.6528	72.9	45.5721
L262	25.3	23.985	20.48	18.6714	16.6696	16.0154	0.738	0.695	0.782		23.7	21.2675	23.994	14.8362	11.3568	22.8183	0.626	0.534	0.951		6.448	7.678	4.54112	2.958	3.06352	2.14159	0.458747	0.399	0.4716		87.0969	100.9	64.2437
L263	26.8	25.3	22.56	18.4384	16.0655	16.4914	0.688	0.635	0.731		26.96	24.2616	28.9256	17.4701	13.4652	20.5083	0.648	0.555	0.709		9.71	12.096	7.3754	7.8651	8.83008	5.79708	0.81	0.73	0.786002		61.8488	68.1	47.4908
L264	25.54	24.213	21.48	16.8053	14.6489	15.1434	0.658	0.605	0.705		21.54	22.22	23.9448	14.4964	12.4432	19.2277	0.673	0.56	0.803		6.262	13.468	4.64828	3.986	7.63636	2.34383	0.636538	0.567	0.504237		43.1626	63.85	24.8007
L265	26.08	24.926	21.76	19.0906	17.174	16.951	0.732	0.689	0.779		29.24	32.2612	29.7268	17.661	15.8402	21.6708	0.604	0.491	0.729		10.236	11.866	7.58784	4.248	3.39368	3.69266	0.415006	0.286	0.486656		59.1219	64.6	47.0644
L266	25.9	24.685	23.52	18.389	16.3908	17.3813	0.71	0.664	0.739		29.04	34.3584	29.5395	17.5111	16.8356	21.7706	0.603	0.49	0.737		6.3806	7.882	4.57176	4.394	3.79912	3.55479	0.68865	0.482	0.777554		50.4296	74.6	39.4637
L267	25.42	24.329	21.22	19.5226	16.1788	16.9123	0.768	0.665	0.797		32.28	38.9244	32.6842	17.0761	16.9321	19.2183	0.529	0.435	0.588		9.196	10.226	7.51624	4.966	3.91656	5.18634	0.540017	0.383	0.690017		65.2018	77.4	48.165
L268	27.325	25.9387	26.325	16.8049	15.3557	17.4272	0.615	0.592	0.662		23.825	23.4804	28.7782	13.1276	10.2844	19.598	0.551	0.438	0.681		7.45	8.175	5.483	3.546	2.80403	3.54361	0.475973	0.343	0.646291		62.816	59.55	48.9965
L269	25.88	25.006	21.38	18.2713	16.3289	16.0136	0.706	0.653	0.749		29	26.0832	24.47	15.341	10.8767	16.2236	0.529	0.417	0.663		8.224	9.648	6.02256	4.082	4.02322	3.00268	0.496352	0.417	0.498573		65.936	53.6	54.0675
L270	25.16	23.972	20.08	16.6308	14.8147	14.1564	0.661	0.618	0.705		32.04	29.5415	27.8248	18.1667	13.3528	19.4774	0.567	0.452	0.7		12.272	13.302	7.16	5.884	4.6557	4.74035	0.479465	0.35	0.66206		58.8	78.6	44.688
L271	26.72	25.564	19.34	10.1803	9.73988	10.8497	0.381	0.381	0.561		23.84	21.5518	21.0376	13.3266	10	13.2327	0.559	0.464	0.629		7.864	8.924	5.40216	3.282	2.6772	2.92082	0.417345	0.3	0.540676		45.4688	46.7	32.2658
L272	26.32	25.154	20.68	17.6081	15.1176	17.6814	0.669	0.601	0.855		29.48	26.3111	25.8924	15.6539	11.4453	15.7167	0.531	0.435	0.607		9.014	10.474	7.34516	4.392	3.77064	4.37925	0.487242	0.36	0.596209		82.3446	97.75	66.2158
L273	28.375	26.9062	24.725	18.8977	16.4128	17.53	0.666	0.61	0.709		31.1	28.0402	26.074	17.3538	12.9546	16.8699	0.558	0.462	0.647		11.1425	10.98	8.72195	4.998	3.70026	5.69294	0.448553	0.337	0.652714		63.7894	69.7	48.6358
L274	26.88	25.376	28	21.8803	14.8703	24.108	0.814	0.586	0.861		28.12	24.1898	21.7536	15.7472	11.1999	14.2921	0.56	0.463	0.657		9.38	11.344	7.8772	5.37	4.93464	5.58835	0.572495	0.435	0.709434		94.3909	112.05	58.5224
L275	28.5	27.025	24.6	21.4035	17.6203	19.557	0.751	0.652	0.795		23.58	21.6455	20.8062	18.7461	14.1129	20.6398	0.795	0.652	0.992		9.256	9.494	7.94864	5.862	4.62358	4.71584	0.633319	0.487	0.593289		75.7952	91.1	46.2351
L276	25.98	24.831	21.68	16.9649	15.3952	15.176	0.653	0.62	0.7		29.2	26.5868	25.646	16.3812	12.3097	17.1059	0.561	0.463	0.667		9.256	11.358	8.04264	3.934	3.77086	4.00512	0.425022	0.332	0.497986		47.0605	57.7	24.8036
L277	26.18	24.951	20.22	15.2106	14.0474	12.6577	0.581	0.563	0.626		31.24	26.9766	27.7536	19.3063	13.4883	21.6478	0.618	0.5	0.78		15.562	17.148	12.01	10.494	9.12274	8.97412	0.674335	0.532	0.74722		54.288	54.85	46.8301
L278	29.5	28.205	24.74	17.405	15.9922	19.9652	0.59	0.567	0.807		33.28	32.8328	28.97	19.5354	15.3986	21.6985	0.587	0.469	0.749		11.396	12.826	8.86624	5.532	4.97649	5.98404	0.485433	0.388	0.674924		71.5614	102.7	41.9272
L279	25.38	24.091	22.72	18.9081	15.2496	17.9488	0.745	0.633	0.79		31.52	31.3704	29.4272	18.3446	14.5245	22.0998	0.582	0.463	0.751		11.722	12.752	8.89068	6.055	5.34309	5.92608	0.51655	0.419	0.66655		56.0134	69.05	43.6904
L280	25.56	24.702	23.48	20.8825	17.736	20.2398	0.817	0.718	0.862		27.2	26.366	23.756	15.8848	12.2866	15.679	0.584	0.466	0.66		7.976	9.374	5.97744	3.362	3.16841	3.21338	0.421515	0.338	0.537584		65.4711	64.9	49.7581
L281	27.86	26.537	24.24	21.5915	17.9921	19.8526	0.775	0.678	0.819		24.18	23.4689	18.155	18.4735	14.9731	15.8493	0.764	0.638	0.873		8.236	10.204	6.03384	4.188	4.19384	3.85031	0.508499	0.411	0.638119		52.8736	82	46.954
L282	25.16	24.082	20.9	20.7822	17.6762	17.8695	0.826	0.734	0.855		25.08	26.4	18.72	18.8602	16.5264	16.3051	0.752	0.626	0.871		8.526	4.46	6.11844	4.2775	1.83752	4.22172	0.501701	0.412	0.69		50.3038	70.1	39.3489
L283	28.32	27.054	24.3	17.7283	15.6372	16.3053	0.626	0.578	0.671		28.68	24.817	22.4772	18.1831	12.6815	16.723	0.634	0.511	0.744		11.978	11.808	8.84932	6.02	4.92394	6.4984	0.502588	0.417	0.734338		73.2311	102.05	44.297
L284	26.36	24.992	22.1	16.2905	15.0452	14.6081	0.618	0.602	0.661		23.14	25.2	18.12	15.0641	13.2804	14.0068	0.651	0.527	0.773		8.884	9.15	7.22296	3.62167	3.13845	3.5537	0.407662	0.343	0.492		105.344	110.1	62.2612
L285	27.84	26.288	21.9	18.2352	16.0094	18.4179	0.655	0.609	0.841		29.58	27.8537	20.726	15.4112	11.7543	12.9952	0.521	0.422	0.627		8.684	6.15	7.41096	3.484	2.09715	4.4614	0.401198	0.341	0.602		72.618	73.5	43.2063
L286	32.3	30.635	29.8	20.2844	17.6151	19.5786	0.628	0.575	0.657		24.2	25.32	24.504	14.8588	12.4068	18.1085	0.614	0.49	0.739		8.514	10.076	7.06316	2.796	2.84143	3.2426	0.3284	0.282	0.459087		63.2445	66.1	40.134
L287	30.85	29.4575	27.65	20.4535	18.1164	19.5762	0.663	0.615	0.708		23.95	22.1286	26.5345	13.1965	9.67018	18.4945	0.551	0.437	0.697		6.7525	6.515	5.01535	2.062	1.72647	4.05137	0.305368	0.265	0.807794		62.2159	86.7	46.4631
L288	26.9	25.635	22.7	19.2066	17.0729	21.1337	0.714	0.666	0.931		23.6	24.32	26.382	11.7528	9.19296	15.9611	0.498	0.378	0.605		5.9525	6.345	4.35735	0.846	0.793125	1.34717	0.142125	0.125	0.309172		93.8	105.95	75.164
L289	34.3	29.23	31.45	20.8201	16.9826	20.4739	0.607	0.581	0.651		24.98	24.42	28.1774	12.9646	9.71916	18.0054	0.519	0.398	0.639		8.286	9.1075	6.75484	1.23	0.792353	2.37465	0.148443	0.087	0.351548		63.024	75.75	48.1842
L290	30.52	28.974	29.76	11.4145	11.5896	16.6656	0.374	0.4	0.56		28.4	33.584	29.3669	14.6544	13.5008	19.4115	0.516	0.402	0.661		8.326	9.068	6.98044	4.48	3.36423	4.93763	0.538074	0.371	0.707353		72.1531	111.9	44.7349
L291	26.72	25.804	21	17.9291	16.2049	18.648	0.671	0.628	0.888		22.94	22.22	28.1662	14.0852	11.0433	22.4203	0.614	0.497	0.796		7.122	6.15	4.98668	1.64	0.99015	3.47073	0.230272	0.161	0.696		70.2213	81.35	44.1297
L292	28.16	26.822	26.28	21.8522	18.078	21.5233	0.776	0.674	0.819		29.56	34.9876	29.9323	16.3467	15.8844	20.1444	0.553	0.454	0.673		10.646	12.014	8.06724	4.834	3.86851	4.76044	0.454067	0.322	0.590095		87.9	106.6	50.103
L293	27.42	26.229	23.48	18.7553	16.7341	21.1555	0.684	0.638	0.901		34.88	32.8179	29.598	16.0099	11.1581	16.9301	0.459	0.34	0.572		11.208	12.638	8.40752	3.262	2.67926	3.40067	0.291042	0.212	0.40448		88.1	77	68.718
L294	25.86	24.717	21.9	17.921	15.8189	19.1187	0.693	0.64	0.873		26.48	25.3839	22.8576	14.2198	10.5089	15.4746	0.537	0.414	0.677		7.662	10.178	5.30628	2.246	2.14756	2.09873	0.293135	0.211	0.395518		58.0143	51.8	47.5717
L295	27.48	26.056	22.26	18.3566	16.285	19.6778	0.668	0.625	0.884		26.68	24.7374	23.5652	15.6612	11.4039	17.6268	0.587	0.461	0.748		6.53	7.752	4.01	2.95	2.55816	1.91033	0.451761	0.33	0.476391		89.2523	105.95	67.8317
L296	27.48	25.946	23.98	19.868	18.2919	18.3927	0.723	0.705	0.767		31.12	27.3662	27.3356	17.1782	11.6854	19.4629	0.552	0.427	0.712		11.848	13.078	9.00912	5.414	4.42036	5.39979	0.456955	0.338	0.599369		53.872	54.55	47.633
L297	27.3	25.885	23.24	17.7723	15.4792	16.1286	0.651	0.598	0.694		25.94	25.0907	21.6096	15.3824	11.6672	16.6826	0.593	0.465	0.772		8.972	10.556	7.68168	5.528	4.81354	5.57127	0.616139	0.456	0.725268		75.2388	79.5	57.9339
L298	29.56	28.232	25.08	15.6668	15.4824	14.421	0.53	0.5484	0.575		30.84	27.7848	23.8752	16.6536	11.5029	16.9991	0.54	0.414	0.712		14.334	14.546	10.21	3.414	2.60373	4.11044	0.238175	0.179	0.40259		85.4126	90.25	50.3934
L299	26.76	25.502	22.62	18.3574	16.2703	16.5126	0.686	0.638	0.73		23.24	24.22	20.7036	15.4314	12.8608	18.302	0.664	0.531	0.884		5.864	8.112	4.18016	3.948	4.14523	2.95734	0.673261	0.511	0.70747		64.6542	76.75	39.2563
L300	25.92	24.804	21.44	17.3664	15.2297	15.3725	0.67	0.614	0.717		32.36	28.5787	28.4268	15.5975	10.9171	16.9139	0.482	0.382	0.595		11.236	13.472	8.90384	2.7825	2.57315	2.61655	0.247642	0.191	0.293868		56.8199	67.45	45.6601
L301	24.66	23.407	18.66	15.9304	14.1144	15.5251	0.646	0.603	0.832		30.44	26.6296	27.0416	15.7984	11.1312	17.523	0.519	0.418	0.648		10.624	10.948	7.95256	3.472	2.68226	3.97684	0.326807	0.245	0.500071		68.7773	75.15	39.8124
L302	27.3	26.355	24.1	17.1444	15.0751	20.3645	0.628	0.572	0.845		31.15	27.3273	30.4615	17.1637	11.5594	22.572	0.551	0.423	0.741		14.46	13.8325	11.7464	5.326	3.96993	5.7311	0.368326	0.287	0.487903		77.8414	82.25	43.4224
L303	24.36	23.212	21.64	16.5161	14.6236	18.6537	0.678	0.63	0.862		23.12	23.62	23.4024	14.7506	12.2588	16.9199	0.638	0.519	0.723		7.112	8.326	4.97728	2.748	2.53943	2.7577	0.386389	0.305	0.554057		57.8744	80.65	45.1421
L304	23.15	22.1725	20.875	16.7838	15.0551	16.0738	0.725	0.679	0.77		25.85	22.8506	22.568	16.544	11.8823	16.5423	0.64	0.52	0.733		8.875	10.655	7.4025	4.41	4.02759	4.65742	0.496901	0.378	0.629169		61.7978	68.3	50.6742
L305	29.1	27.795	21.525	17.6055	16.3713	13.9913	0.605	0.589	0.65		28.75	24.4353	21.3825	20.4413	14.0503	19.5864	0.711	0.575	0.916		9.0325	10.0625	7.36255	7.49697	7.22487	5.67393	0.83	0.718	0.770648		84.5312	101.6	67.0358
L306	28.28	26.816	22.52	18.6648	16.8136	15.5163	0.66	0.627	0.689		24.28	23.7259	20.658	17.6516	13.9983	18.7988	0.727	0.59	0.91		8.864	8.584	7.01616	3.358	2.63529	3.91499	0.378836	0.307	0.557996		59.8203	85.85	41.9126
L307	27.94	26.63	24.98	20.2286	18.0551	19.1846	0.724	0.678	0.768		28	25.6392	24.18	20.132	14.8964	24.1558	0.719	0.581	0.999		13.794	14.824	10.5564	5.88	5.05498	5.55376	0.426272	0.341	0.526106		46.8125	72.6	47.0456
L308	27.1	25.695	23.45	17.5608	13.6183	16.2508	0.648	0.53	0.693		29.725	27.9829	26.4052	15.4273	11.6968	17.3218	0.519	0.418	0.656		11.7225	12.7525	8.89115	4.6975	4.14456	5.9755	0.400725	0.325	0.672073		66.8876	67.7	38.8
L309	31.7	30.265	28.5	22.2534	19.7933	21.3465	0.702	0.654	0.749		25.88	23.8538	22.5944	16.615	12.07	20.335	0.642	0.506	0.9		14.276	11.454	10.24	4.195	2.76041	5.65695	0.29385	0.241	0.552437		84.9389	98.4	51.8127
L310	28.35	27.0125	24.85	19.278	17.207	21.371	0.68	0.637	0.86		24.25	22.5806	20.39	17.2903	12.9613	18.1471	0.713	0.574	0.89		8.2775	9.8275	6.84085	2.846	2.81067	3.1505	0.343824	0.286	0.460543		60.5467	93.9	33.045
L311	26.925	25.7587	25.2	20.0861	16.6144	19.8828	0.746	0.645	0.789		30	27.8701	23.22	19.83	14.5761	15.6967	0.661	0.523	0.676		14.07	14.97	10.01	7.366	6.5868	7.25905	0.523525	0.44	0.725179		103.601	113.2	68.3764
L312	30.3	28.765	27.14	22.0887	19.4451	20.5721	0.729	0.676	0.758		27.56	25.2732	24.3484	15.7368	11.8531	17.7987	0.571	0.469	0.731		8.646	10.68	7.46924	4.252	4.46424	4.80934	0.491788	0.418	0.643886		47.3382	58.1	25.0686
L313	27.575	26.6163	25.675	20.6261	17.3272	20.3346	0.748	0.651	0.792		25.25	23.0814	22.04	15.8065	11.3099	14.304	0.626	0.49	0.649		5.81	6.4	3.8474	1.9875	1.8816	1.57837	0.342083	0.294	0.410242		99.9378	104.45	72.795
L314	28.38	27.031	25.18	20.7458	18.8676	19.4893	0.731	0.698	0.774		36	31.26	29.396	21.636	14.5672	18.5783	0.601	0.466	0.632		15.006	15.236	10.26	5.9625	3.56522	5.8453	0.397341	0.234	0.569717		83.8	89.4	49.442
L315	27.62	28.23	23	16.6825	16.3169	14.559	0.604	0.578	0.633		23.68	21.3229	23.7368	13.6397	10.1497	15.4764	0.576	0.476	0.652		6.808	5.01	4.69152	1.952	1.26753	4.10039	0.286722	0.253	0.874		61.75	62.5	48.6675
L316	25.4	24.28	21.78	18.4404	16.3404	16.7488	0.726	0.673	0.769		32.92	32.7984	28.9694	19.7849	16.3992	20.0179	0.601	0.5	0.691		9.64	10.67	7.1216	5.498	3.58512	5.12992	0.570332	0.336	0.720332		46.3549	51.65	23.9515
L317	24.575	23.2963	23.8	18.7999	15.5153	19.2542	0.765	0.666	0.809		28.075	24.4083	24.526	16.8731	11.7648	17.1437	0.601	0.482	0.699		10.195	10.1875	7.4553	6.548	4.51306	5.96068	0.642276	0.443	0.799522		63.077	87.9	42.296
L318	24.16	22.792	21.82	19.5938	16.3647	18.6343	0.811	0.718	0.854		29.48	24.9216	21.93	17.8059	12.5107	17.1273	0.604	0.502	0.781		11.726	12.606	8.70644	5.334	4.02131	5.36436	0.454887	0.319	0.616137		57.9322	63.3	45.1871
L319	24.96	23.662	21.6	19.369	15.9245	17.712	0.776	0.673	0.82		30.76	25.961	26.4036	18.1176	12.2017	18.2977	0.589	0.47	0.693		8.668	10.098	6.73792	4.642	4.60469	4.4599	0.535533	0.456	0.66191		75.9283	93.6	65.113
L320	29.66	28.327	26.46	20.94	18.4125	19.845	0.706	0.65	0.75		29.56	27.8418	23.1724	15.253	11.4987	15.6645	0.516	0.413	0.676		13.932	14.962	10.9681	5.6	4.26417	6.05386	0.401952	0.285	0.551952		30.7008	51.8	25.9111
L321	26.96	25.692	23.5	19.2225	17.9587	21.855	0.713	0.699	0.93		25.68	25.3071	19.0232	16.05	13.185	15.7512	0.625	0.521	0.828		9.378	9.898	8.06332	4.156	3.15746	4.6265	0.443165	0.319	0.573771		62.2	35.6	41.6308
L322	27.65	25.13	23.675	19.1061	16.5355	20.7156	0.691	0.658	0.875		30.9	28.8455	21.45	14.9556	10.9613	12.012	0.484	0.38	0.56		14.915	15.12	10.25	4.14	3.06936	3.769	0.277573	0.203	0.367708		60.9523	66.6	46.9333
L323	25.76	24.452	22.56	17.8259	15.796	16.2658	0.692	0.646	0.721		25.28	23.3786	25.7356	14.3843	10.5204	17.423	0.569	0.45	0.677		10.464	11.294	8.08416	2.394	1.90869	3.09819	0.228784	0.169	0.383242		74.5524	88.5	46.2225
L324	26.85	25.9275	23.85	18.7681	13.8971	17.6967	0.699	0.536	0.742		27.025	25.5095	28.9977	19.431	15.6118	24.4451	0.719	0.612	0.843		10.7725	13.3275	8.46815	5.93	5.50426	5.44318	0.550476	0.413	0.642783		83.513	92.3	50.943
L325	26.62	25.359	20.14	17.9685	15.7733	14.5008	0.675	0.622	0.72		25.66	24.2613	28.6892	14.4979	11.1117	19.2505	0.565	0.458	0.671		7.89	8.922	5.8026	2.76	2.37325	2.89968	0.34981	0.266	0.499721		99.0137	98.15	56.4378
L326	26.52	25.374	21.46	20.6856	17.2036	17.7045	0.78	0.678	0.825		25.92	23.9197	29.2396	16.8998	12.6775	23.0116	0.652	0.53	0.787		7.582	7.894	5.70108	2.796	2.2419	3.17746	0.368768	0.284	0.557343		81.3758	85.05	53.7081
L327	27.16	25.952	25.68	20.533	16.9726	20.621	0.756	0.654	0.803		30.68	36.3428	30.7801	15.7695	14.3554	19.3299	0.514	0.395	0.628		8.26	9.926	6.0564	2.718	2.51128	2.89504	0.329056	0.253	0.478013		117.437	141.15	63.7183
L328	27.58	26.151	27.38	19.5542	17.1551	20.6993	0.709	0.656	0.756		25.44	22.7516	30.2912	14.5771	10.6022	20.8706	0.573	0.466	0.689		9.19	9.866	7.6986	4.578	3.82801	4.26815	0.49815	0.388	0.554406		42.3654	50.1	34.5116
L329	29.3	27.675	25.65	21.7113	17.6566	20.1352	0.741	0.638	0.785		30.825	36.5183	30.8091	20.2828	20.0485	24.6473	0.658	0.549	0.8		11.7475	13.3775	8.91465	5.518	4.96305	6.02862	0.469717	0.371	0.67626		83.9238	91.7	68.8175
L330	27.92	26.474	24.98	21.2471	17.4199	20.1089	0.761	0.658	0.805		28.08	25.5504	23.688	20.2457	15.5857	21.0349	0.721	0.61	0.888		10.638	12.768	7.68372	5.61	5.3881	4.34571	0.527355	0.422	0.565573		46.683	56.45	25.1153
L331	30.58	29.201	24.76	18.2563	17.3454	15.8959	0.597	0.594	0.642		25.64	21.587	22.1268	18.3326	13.017	19.715	0.715	0.603	0.891		7.868	8.898	5.40592	4.858	4.449	4.60355	0.617438	0.5	0.851576		68.1496	78.95	52.4752
L332	27.68	26.376	22.28	20.3171	17.8829	20.3639	0.734	0.678	0.914		29.24	24.4279	25.9736	20.2633	14.1926	22.675	0.693	0.581	0.873		10.502	12.132	7.74388	7.06	6.52702	6.08608	0.672253	0.538	0.785921		60.124	66.45	46.4731
L333	26.8	25.64	21.2	18.0364	16.025	14.8824	0.673	0.625	0.702		23.52	22.4	20.7176	17.1226	13.7536	19.2259	0.728	0.614	0.928		7.448	5.12	5.66912	5.15	2.75968	3.29943	0.691461	0.539	0.582		71.8	80.05	43.471
L334	24.04	22.818	20.84	16.5636	14.421	15.3382	0.689	0.632	0.736		30.64	28.6232	25.6876	19.2113	14.7409	20.7813	0.627	0.515	0.809		13.682	14.712	10.9211	6.582	5.73768	6.90793	0.48107	0.39	0.632532		58.0783	83.35	46.4278
L335	27.06	26.127	23.86	19.0773	17.2961	21.9989	0.705	0.662	0.922		31	29.4694	24	18.352	14.1453	18.552	0.592	0.48	0.773		9.84	10.87	7.4976	5.088	4.60888	4.73629	0.517073	0.424	0.631707		78.9818	86.3	45.0196
L336	30.26	28.817	27.06	20.2439	17.7513	22.9739	0.669	0.616	0.849		29.24	28.0682	25.9736	18.1288	14.2025	21.2724	0.62	0.506	0.819		9.902	11.198	7.64988	6.456	6.05812	5.7037	0.651989	0.541	0.745594		87.3054	129.15	57.6216
L337	26.24	25.108	23.04	18.8666	16.7219	17.2339	0.719	0.666	0.748		28.96	26.2307	25.4348	21.8648	16.7352	23.7307	0.755	0.638	0.933		10.45	11.576	7.789	7.564	7.03821	6.75492	0.723828	0.608	0.867239		55.9619	61.85	30.5121
L338	26.86	25.667	22.84	17.8082	14.4762	15.8053	0.663	0.564	0.692		25.12	23.8978	22.1768	18.4381	14.721	20.4248	0.734	0.616	0.921		5.85	5.972	4.073	2.238	1.94687	2.50487	0.382564	0.326	0.614994		97.1485	106.15	71.288
L339	28.84	27.348	25.66	17.6501	16.3815	16.4481	0.612	0.599	0.641		22.32	21.1802	22.3632	14.9544	11.7126	20.4623	0.67	0.553	0.915		8.872	10.074	7.21168	4.3	4.20086	4.35587	0.484671	0.417	0.604003		97.0398	107.25	57.2535
L340	23.12	24.23	17.9	14.9355	14.538	14.7854	0.646	0.6	0.826		21.64	20.5516	21.8928	16.1867	13.2764	19.0686	0.748	0.646	0.871		6.538	5.972	4.62572	2.25	1.62438	2.92716	0.344142	0.272	0.6328		59.228	67	47.7214
L341	25.225	23.9138	22.025	18.944	15.52	17.5759	0.751	0.649	0.798		28.8	25.6827	25.294	19.9296	14.7419	24.1052	0.692	0.574	0.953		13.6525	14.6825	8.14	6.914	6.4603	5.34332	0.506427	0.44	0.656427		89.597	110.45	54.6542
L342	28.55	27.2725	25.35	20.4703	18.1089	19.266	0.717	0.664	0.76		21.9	18.8	16.445	16.8849	12.0696	15.6721	0.771	0.642	0.953		5.0475	8.5625	2.84865	3.1325	3.13388	2.2038	0.620604	0.366	0.773631		43.5152	62.45	26.8245
L343	28.24	26.908	25.04	21.1518	17.4095	19.8818	0.749	0.647	0.794		28.52	24.2273	19.4136	17.9961	12.4528	17.084	0.631	0.514	0.88		16.42	16.664	11.48	6.92	4.48262	7.56113	0.421437	0.269	0.658635		93.5142	94.65	61.7194
L344	23.32	26.33	20.12	16.8137	18.3783	15.4522	0.721	0.698	0.768		24.64	22.4342	19.4856	15.3507	11.6882	14.3219	0.623	0.521	0.735		7.496	8.904	5.33824	3.4676	3.29448	4.1512	0.462593	0.37	0.777635		73.6299	77.8	41.1099
L345	28.96	27.492	24.18	20.1272	17.9248	17.5063	0.695	0.652	0.724		32.46	28.2746	23.8404	18.1451	12.9215	15.9254	0.559	0.457	0.668		16.008	15.13	12.32	11.038	7.20188	9.6262	0.68953	0.476	0.781348		54.5126	72.8	42.5199
L346	27	26.07	24.02	20.385	17.1801	19.168	0.755	0.659	0.798		28.34	23.6685	19.858	17.9109	12.497	15.1715	0.632	0.528	0.764		13.918	13.818	9.12	4.98	3.46832	5.03226	0.35781	0.251	0.551783		102.8	137.75	84.296
L347	27.24	25.948	23.14	20.0486	17.7225	18.0723	0.736	0.683	0.781		32.3	32.166	29.7123	19.2508	15.7935	21.6603	0.596	0.491	0.729		8.574	10.604	7.30756	5.038	4.42187	6.23753	0.58759	0.417	0.853572		65.5382	69.25	49.809
L348	28.3	27.065	23.9	20.3194	18.9726	22.3226	0.718	0.701	0.934		23.52	25.2	26.0572	18.4632	16.4808	24.1029	0.785	0.654	0.925		7.808	6.22	6.10152	5.77625	3.31526	4.92393	0.739786	0.533	0.807		44.7564	55.7	31.7551
L349	27.72	25.53	23.1	20.0416	17.0285	21.714	0.723	0.667	0.94		23.54	24.8	26.3148	15.8189	14.0368	21.8939	0.672	0.566	0.832		6.712	4.46	4.69528	3.806	2.04714	4.31966	0.567044	0.459	0.92		63.3906	75.25	48.4005
L350	27.58	26.151	24.68	19.6645	17.4427	18.6828	0.713	0.667	0.757		23.96	23.5248	27.0248	16.173	12.9151	23.0522	0.675	0.549	0.853		7.006	8.242	5.15964	2.936	2.96712	4.73024	0.419069	0.36	0.916778		73.8442	75.1	45.7834
L351	25.18	23.761	20.35	17.4749	16.799	15.0183	0.694	0.707	0.738		24.46	22.3291	29.5466	15.9235	11.8791	27.0647	0.651	0.532	0.916		9.378	8.99	7.68732	4.716	3.29933	4.257	0.502879	0.367	0.553769		81.5443	89.1	49.742
L352	26.08	24.726	20.2	19.7686	16.3686	16.2206	0.758	0.662	0.803		20.88	20.4526	25.6324	14.7204	11.7807	23.0948	0.705	0.576	0.901		6.256	7.51	4.36064	2.638	2.34312	1.86269	0.421675	0.312	0.42716		68.068	77	39.4
L353	24.72	23.634	20.36	16.7849	14.7949	14.7814	0.679	0.626	0.726		29.3	34.673	29.7474	17.4921	16.6084	25.2555	0.597	0.479	0.849		12.4	13.83	9.528	5.062	4.23198	5.27166	0.408226	0.306	0.553281		47.3127	67.9	29.3834
L354	27.9	26.585	24.7	16.8795	15.6054	15.6598	0.605	0.587	0.634		27.425	25.0257	23.1313	17.9634	13.7391	18.9908	0.655	0.549	0.821		7.57	8.735	5.2198	4.242	3.72111	3.28007	0.56037	0.426	0.628391		77.8835	85.1	43.4274
L355	27.48	26.286	28.64	17.7521	15.719	19.8475	0.646	0.598	0.693		26.38	22.7831	22.7706	17.2525	12.1662	21.3816	0.654	0.534	0.939		11.058	12.088	7.98452	4.308	3.6264	5.28742	0.389582	0.3	0.662208		53.9968	49.55	43.2
L356	25.64	24.338	21.18	19.871	16.5255	17.3676	0.775	0.679	0.82		26.44	23.0871	23.3516	12.9556	8.63458	16.6263	0.49	0.374	0.712		10.828	12.858	8.05032	4.542	4.20457	4.31252	0.419468	0.327	0.535695		69.3082	74.5	52.6742
L357	29.35	31.63	24.18	18.0209	18.9147	15.8863	0.614	0.598	0.657		29.725	26.7113	26.108	16.1704	11.6996	18.0406	0.544	0.438	0.691		15.6025	16.016	11.94	3.682	2.97898	4.72461	0.235988	0.186	0.395696		64.9792	78.1	42.8738
L358	27.14	25.853	18.52	15.2255	13.9089	11.2602	0.561	0.538	0.608		24.022	21.8188	20.1985	15.4702	11.3894	13.5936	0.644	0.522	0.673		5.686	5.038	3.82484	1.71	1.21416	2.20558	0.300739	0.241	0.576647		94.1751	109.1	75.7978
L359	27	25.83	24.9	12.393	12.3726	12.1512	0.459	0.479	0.488		29.64	25.8402	22.9392	17.3098	11.964	14.2223	0.584	0.463	0.62		12.62	13.65	10.1108	8.58	7.52115	6.40217	0.679873	0.551	0.633201		72.6674	73.55	44.1859
L360	23.64	24.33	21.44	18.3683	16.5687	17.6237	0.777	0.681	0.822		30.44	25.8135	27.0416	19.3294	13.1391	22.2012	0.635	0.509	0.821		12.06	13.09	9.6784	7.642	6.63663	7.90082	0.633665	0.507	0.816335		100.077	118.8	64.8902
L361	25.56	24.232	22.36	15.6938	14.4423	14.7129	0.614	0.596	0.658		22.64	20.8502	19.9432	16.4819	12.5518	15.6355	0.728	0.602	0.784		6.452	7.474	4.45088	4.24	3.97617	3.59621	0.657161	0.532	0.807976		93.2672	94.4	53.1623
L362	26.2	24.73	21.32	16.6894	14.6154	18.058	0.637	0.591	0.847		28.62	27.5091	25.4218	21.4364	17.0832	20.7696	0.749	0.621	0.817		9.296	12.006	7.89224	5.656	5.99099	6.07622	0.608434	0.499	0.769898		79.7056	95.8	52.6057
L363	27.18	25.771	22.74	20.4122	16.6996	18.1465	0.751	0.648	0.798		30.06	28.3588	29.3606	19.6592	15.0018	21.2571	0.654	0.529	0.724		11.702	12.732	8.87188	7.11	6.42966	6.5696	0.607588	0.505	0.740497		88.0256	92	50.1746
L364	26.42	25.249	20.32	17.1994	15.0232	16.9672	0.651	0.595	0.835		25.18	24.6389	25.6336	16.644	13.1572	18.9689	0.661	0.534	0.74		8.282	8.942	6.84508	4.81	4.3637	4.84208	0.580778	0.488	0.707381		87.0594	86.3	64.2
L365	25	23.83	26.5	20.125	16.8716	22.472	0.805	0.708	0.848		30.66	27.3979	26.9308	16.8323	11.6989	16.8048	0.549	0.427	0.624		12.848	13.312	9.94912	2.792	2.44941	4.08941	0.21731	0.184	0.411032		93.8	90.75	55.342
L366	27.06	25.887	22.32	19.0232	16.8266	16.673	0.703	0.65	0.747		30.74	28.4651	22.875	17.3374	12.5531	14.8459	0.564	0.441	0.649		10.902	12.932	7.93188	4.746	4.83657	4.21938	0.435333	0.374	0.531953		108.8	122.25	67.456
L367	26.1	24.775	20.66	14.8248	13.7501	15.4537	0.568	0.555	0.748		21.48	22.62	18.0632	14.0264	12.3279	15.155	0.653	0.545	0.839		7.198	6.722	4.77612	2.272	1.25029	2.62284	0.315643	0.186	0.549157		112.148	138.25	68.4105
L368	24.7833	27.23	20	16.5553	16.9371	13.94	0.668	0.622	0.697		29.1667	26.0601	25.9083	20.0375	14.5155	20.7267	0.687	0.557	0.8		13.5517	11.48	10.6106	7.366	3.5588	7.52289	0.543549	0.31	0.709		45.2005	70.1	23.2106
CK-1: with no salt treatment in greenhouse in 2013
CK-2: with no salt treatment in greenhouse in 2014
CK-3: with no salt treatment in natural environment in 2014
T-1: with salt treatment in greenhouse in 2013
T-2: with salt treatment in greenhouse in 2014
T-3: with salt treatment in natural environment in 2014
