# Supplementary material for: Genome-Wide Association Study Reveals the Genetic Architecture Underlying Salt Tolerance-Related Traits in Rapeseed (Brassica napus L.)
Source: Front Plant Sci. 2017 Apr 26;8:593. doi: 10.3389/fpls.2017.00593 (PMC5405135; doi:10.3389/fpls.2017.00593)
Supplement: Supplementary file 8 [file DataSheet2.XLSX]

## Sheet: Sheet1
Data S2. Data of population structure and kinship for the association panel
Population Structure				Kinship
<Trait>	Q1	Q1		520
L1	0.865	0.135		L1	2	0.1241	0.2112	0.1385	0.2272	0.1721	0.0759	0.1483	0.0977	0.0289	0.0567	0.0739	0.153	0.0669	0.0044	0.0503	0.0205	0.0757	0.0276	0.0139	0.0402	0.015	0.027	0.0245	0.0933	0.0531	0.1117	0.1246	0	0.0121	0	0	0.0402	0.0709	0	0	0	0.0169	0.0063	0.0058	0.0436	0.0821	0.0411	0.043	0.056
L2	0.716	0.286		L2	0.1241	2	0.6215	0	0.1306	0.0587	0	0.0746	0.0529	0.034	0.0316	0	0.0347	0.0422	0	0	0	0.0417	0.0366	0	0.0033	0	0	0	0.0102	0.033	0	0.0437	0	0	0	0	0.0047	0	0	0	0	0	0.0131	0.013	0	0.0725	0	0	0
L3	0.802	0.2		L3	0.2112	0.6215	2	0.028	0.1278	0.1055	0	0.1195	0.0597	0.0149	0.0252	0.0306	0.0663	0.0245	0	0	0	0.0288	0.0438	0.0552	0.0535	0	0	0	0.0085	0.0494	0.0433	0.0515	0	0.0021	0	0	0.0566	0.0404	0	0	0	0	0	0.0015	0	0.0637	0	0	0.0161
L4	0.997	0.003		L4	0.1385	0	0.028	2	0.1154	0.0623	0.0652	0.0404	0.1569	0.2026	0.1266	0.242	0.1837	0.17	0.1015	0.1417	0.0975	0.2228	0.1872	0.0433	0.0478	0.0681	0.0952	0.1599	0.2189	0.0655	0.1782	0.0365	0.1328	0.0045	0.0563	0.073	0.0551	0.0852	0.0385	0	0.0323	0.0239	0.0127	0.0159	0	0.1108	0.1192	0.126	0.1072
L5	0.824	0.177		L5	0.2272	0.1306	0.1278	0.1154	2	0.3066	0.1935	0.1496	0.1301	0.0697	0.1026	0.0295	0.1039	0.0239	0	0.0225	0.0116	0.0762	0.0389	0.0728	0.0711	0	0	0.0415	0.0804	0.034	0.0031	0.1959	0.0165	0.0005	0.0067	0	0	0.1011	0.0522	0	0	0.0104	0.0059	0.0374	0	0.0212	0	0	0
L6	0.818	0.182		L6	0.1721	0.0587	0.1055	0.0623	0.3066	2	0.1183	0.1048	0.0299	0.0721	0	0	0.0189	0	0	0	0.0961	0	0	0	0.0012	0	0	0	0.0054	0.0309	0.0227	0.0723	0.0521	0	0.0747	0	0	0.0753	0.1165	0	0.104	0.0193	0	0.0254	0.0049	0	0	0	0
L7	0.678	0.324		L7	0.0759	0	0	0.0652	0.1935	0.1183	2	0.0422	0.0819	0.1833	0.1477	0	0.1133	0.06	0.0208	0.0089	0.0971	0.0931	0	0	0.0305	0	0	0.0051	0.1267	0	0	0.1568	0	0.077	0.1196	0	0	0.0425	0.0961	0.0551	0.084	0.0516	0.0373	0.0047	0	0	0	0	0
L8	0.751	0.25		L8	0.1483	0.0746	0.1195	0.0404	0.1496	0.1048	0.0422	2	0.067	0.0287	0.0181	0.0124	0.0643	0	0	0.0032	0.016	0.0232	0	0.0145	0	0	0	0.0045	0.0222	0	0	0.2105	0.0246	0.0373	0.0123	0	0	0.0266	0.0538	0	0.0674	0.0354	0.0402	0.0736	0.0195	0.0133	0	0.0048	0
L9	0.829	0.173		L9	0.0977	0.0529	0.0597	0.1569	0.1301	0.0299	0.0819	0.067	2	0.2307	0.147	0	0.0508	0.097	0.035	0.0023	0	0.0658	0.01	0	0	0.1026	0.1014	0	0.0736	0.0923	0.0704	0.0949	0	0.0599	0.1053	0.0655	0	0	0.1093	0.0368	0.0718	0	0	0	0.0205	0.1013	0.0113	0.0132	0
L10	0.886	0.114		L10	0.0289	0.034	0.0149	0.2026	0.0697	0.0721	0.1833	0.0287	0.2307	2	0.6582	0.0975	0.1917	0.2164	0.007	0	0	0.193	0.1595	0.0625	0.1173	0.0418	0.0168	0.0292	0.2057	0.1127	0.0831	0.0068	0.0343	0.0597	0.3352	0.0902	0	0.1403	0.3695	0.0078	0.3455	0	0	0	0.0679	0.149	0.0103	0.003	0.028
L11	0.78	0.222		L11	0.0567	0.0316	0.0252	0.1266	0.1026	0	0.1477	0.0181	0.147	0.6582	2	0.1621	0.2284	0.3149	0.0437	0.0153	0	0.2181	0.2145	0.15	0.2155	0.0801	0.0576	0.0872	0.3608	0.0356	0.0546	0.0403	0.0241	0.0405	0.0287	0.0423	0.0576	0.1059	0.0048	0	0.0294	0	0.0434	0	0.0202	0.0682	0.0106	0.0028	0
L12	0.768	0.233		L12	0.0739	0	0.0306	0.242	0.0295	0	0	0.0124	0	0.0975	0.1621	2	0.2833	0.2373	0.0983	0.1247	0.1095	0.1212	0.2091	0.0471	0.072	0.0871	0.0752	0.1108	0.1971	0.0878	0.0226	0.0276	0.021	0	0	0	0	0	0	0.0045	0	0.0429	0	0.1713	0.0553	0.0263	0.1531	0.1502	0.0826
L13	0.82	0.182		L13	0.153	0.0347	0.0663	0.1837	0.1039	0.0189	0.1133	0.0643	0.0508	0.1917	0.2284	0.2833	2	0.266	0.0612	0.0579	0.0579	0.2759	0.2107	0.0354	0.0286	0.1087	0.1135	0.1504	0.386	0.0192	0.0432	0.0559	0.0548	0.0271	0.0081	0.0328	0.0745	0.0622	0	0	0.0666	0.0636	0.0023	0.0514	0.0791	0.0349	0.1156	0.1197	0.0977
L14	0.82	0.18		L14	0.0669	0.0422	0.0245	0.17	0.0239	0	0.06	0	0.097	0.2164	0.3149	0.2373	0.266	2	0.0951	0.0775	0.0109	0.2982	0.2654	0.0436	0.044	0.1074	0.1072	0.1727	0.3128	0.0026	0	0.0287	0.0356	0.0022	0.0317	0.0306	0	0	0	0	0	0	0.0069	0.0154	0	0.0415	0.1812	0.1769	0.1138
L15	0.853	0.148		L15	0.0044	0	0	0.1015	0	0	0.0208	0	0.035	0.007	0.0437	0.0983	0.0612	0.0951	2	0.2088	0	0.08	0.1109	0.0438	0.0674	0.2105	0.2019	0.1795	0.1486	0.0126	0	0.0089	0	0.0426	0.0048	0.0284	0	0	0	0.0645	0.0122	0.0143	0	0	0.0052	0.0139	0.1813	0.1823	0.1527
L16	0.792	0.209		L16	0.0503	0	0	0.1417	0.0225	0	0.0089	0.0032	0.0023	0	0.0153	0.1247	0.0579	0.0775	0.2088	2	0.0564	0.0332	0.084	0	0.0074	0.0371	0.0258	0.1116	0.1001	0.0132	0.0121	0.0141	0.0214	0.0317	0	0	0	0	0	0.0081	0	0.0555	0	0.0232	0.0023	0	0.1551	0.1497	0.1106
L17	0.658	0.344		L17	0.0205	0	0	0.0975	0.0116	0.0961	0.0971	0.016	0	0	0	0.1095	0.0579	0.0109	0	0.0564	2	0	0	0	0	0	0	0	0.0113	0	0	0.0617	0.0763	0.0162	0	0	0.034	0.0143	0	0	0.011	0.0847	0.0079	0.2479	0	0	0	0	0
L18	0.906	0.094		L18	0.0757	0.0417	0.0288	0.2228	0.0762	0	0.0931	0.0232	0.0658	0.193	0.2181	0.1212	0.2759	0.2982	0.08	0.0332	0	2	0.4642	0	0	0.0938	0.0887	0.2041	0.3434	0.0497	0.0261	0.0342	0.0007	0	0	0.0208	0	0.0684	0	0	0.0177	0	0.0001	0	0	0.0385	0.1485	0.1463	0.1081
L19	0.827	0.173		L19	0.0276	0.0366	0.0438	0.1872	0.0389	0	0	0	0.01	0.1595	0.2145	0.2091	0.2107	0.2654	0.1109	0.084	0	0.4642	2	0	0	0.0964	0.0858	0.2262	0.338	0.0493	0.0216	0	0.0609	0	0	0.0376	0.0141	0.0232	0	0	0.005	0.006	0	0.0389	0	0.0749	0.2066	0.2074	0.1284
L20	0.74	0.262		L20	0.0139	0	0.0552	0.0433	0.0728	0	0	0.0145	0	0.0625	0.15	0.0471	0.0354	0.0436	0.0438	0	0	0	0	2	0.8426	0.0241	0.0135	0	0.0196	0.0242	0	0.0238	0	0	0	0	0	0.0243	0	0	0.0232	0	0	0	0.0677	0.0613	0	0	0
L21	0.746	0.254		L21	0.0402	0.0033	0.0535	0.0478	0.0711	0.0012	0.0305	0	0	0.1173	0.2155	0.072	0.0286	0.044	0.0674	0.0074	0	0	0	0.8426	2	0.0323	0.0661	0.0121	0.0119	0.0633	0.0262	0.0036	0	0.0051	0	0.0114	0	0.0394	0	0	0.0309	0	0	0	0.0619	0.0882	0	0	0
L22	0.897	0.103		L22	0.015	0	0	0.0681	0	0	0	0	0.1026	0.0418	0.0801	0.0871	0.1087	0.1074	0.2105	0.0371	0	0.0938	0.0964	0.0241	0.0323	2	0.7237	0.1782	0.1555	0.0593	0.0082	0.0111	0	0.0272	0.0194	0.0334	0	0	0.0219	0.0145	0	0.0043	0	0	0.0749	0.0702	0.1426	0.1492	0.0821
L23	0.841	0.159		L23	0.027	0	0	0.0952	0	0	0	0	0.1014	0.0168	0.0576	0.0752	0.1135	0.1072	0.2019	0.0258	0	0.0887	0.0858	0.0135	0.0661	0.7237	2	0.1992	0.1387	0.0366	0	0.008	0	0	0.0105	0.0237	0	0	0.0039	0.0007	0	0.0087	0	0	0.0619	0.0705	0.141	0.1389	0.0897
L24	0.854	0.146		L24	0.0245	0	0	0.1599	0.0415	0	0.0051	0.0045	0	0.0292	0.0872	0.1108	0.1504	0.1727	0.1795	0.1116	0	0.2041	0.2262	0	0.0121	0.1782	0.1992	2	0.2519	0.0049	0	0	0	0.0349	0.0342	0	0	0.048	0.0098	0	0	0.0096	0	0.03	0	0	0.1997	0.1986	0.1586
L25	0.887	0.114		L25	0.0933	0.0102	0.0085	0.2189	0.0804	0.0054	0.1267	0.0222	0.0736	0.2057	0.3608	0.1971	0.386	0.3128	0.1486	0.1001	0.0113	0.3434	0.338	0.0196	0.0119	0.1555	0.1387	0.2519	2	0.0536	0.0749	0.0238	0	0.0121	0	0.0146	0.0394	0.0819	0	0	0	0	0.0062	0	0	0.0837	0.2017	0.2003	0.1421
L26	0.782	0.219		L26	0.0531	0.033	0.0494	0.0655	0.034	0.0309	0	0	0.0923	0.1127	0.0356	0.0878	0.0192	0.0026	0.0126	0.0132	0	0.0497	0.0493	0.0242	0.0633	0.0593	0.0366	0.0049	0.0536	2	0.1703	0	0.0109	0.0257	0.0499	0.0354	0.0624	0.0464	0.0953	0.002	0.0735	0.0351	0	0	0.0947	0.4705	0	0	0.0104
L27	0.76	0.24		L27	0.1117	0	0.0433	0.1782	0.0031	0.0227	0	0	0.0704	0.0831	0.0546	0.0226	0.0432	0	0	0.0121	0	0.0261	0.0216	0	0.0262	0.0082	0	0	0.0749	0.1703	2	0.0018	0.0103	0.0458	0.0531	0.05	0.2765	0.0844	0.0388	0.0151	0.0547	0	0	0	0.0067	0.1936	0	0	0
L28	0.692	0.309		L28	0.1246	0.0437	0.0515	0.0365	0.1959	0.0723	0.1568	0.2105	0.0949	0.0068	0.0403	0.0276	0.0559	0.0287	0.0089	0.0141	0.0617	0.0342	0	0.0238	0.0036	0.0111	0.008	0	0.0238	0	0.0018	2	0.0421	0.0077	0	0	0	0.0169	0.0175	0.0381	0.0275	0.1414	0.0698	0.1081	0	0	0	0	0
L29	0.586	0.416		L29	0	0	0	0.1328	0.0165	0.0521	0	0.0246	0	0.0343	0.0241	0.021	0.0548	0.0356	0	0.0214	0.0763	0.0007	0.0609	0	0	0	0	0	0	0.0109	0.0103	0.0421	2	0.1067	0.069	0	0.1017	0.065	0.0649	0	0.0963	0.4259	0.2804	0.672	0	0	0	0	0
L30	0.692	0.309		L30	0.0121	0	0.0021	0.0045	0.0005	0	0.077	0.0373	0.0599	0.0597	0.0405	0	0.0271	0.0022	0.0426	0.0317	0.0162	0	0	0	0.0051	0.0272	0	0.0349	0.0121	0.0257	0.0458	0.0077	0.1067	2	0.0144	0.0195	0.061	0.2842	0.0175	0.302	0.0367	0.1682	0.0228	0.0437	0.0972	0.0625	0.0284	0.0084	0.0351
L31	0.695	0.306		L31	0	0	0	0.0563	0.0067	0.0747	0.1196	0.0123	0.1053	0.3352	0.0287	0	0.0081	0.0317	0.0048	0	0	0	0	0	0	0.0194	0.0105	0.0342	0	0.0499	0.0531	0	0.069	0.0144	2	0.0521	0	0.0609	0.6983	0.0382	0.3714	0	0	0	0	0.0419	0	0	0
L32	0.636	0.364		L32	0	0	0	0.073	0	0	0	0	0.0655	0.0902	0.0423	0	0.0328	0.0306	0.0284	0	0	0.0208	0.0376	0	0.0114	0.0334	0.0237	0	0.0146	0.0354	0.05	0	0	0.0195	0.0521	2	0.1155	0.0819	0.0674	0.0377	0.07	0	0.0548	0	0	0.1439	0	0	0
L33	0.631	0.371		L33	0.0402	0.0047	0.0566	0.0551	0	0	0	0	0	0	0.0576	0	0.0745	0	0	0	0.034	0	0.0141	0	0	0	0	0	0.0394	0.0624	0.2765	0	0.1017	0.061	0	0.1155	2	0.0775	0	0.0117	0	0.0186	0.0376	0.0989	0.0743	0.1487	0	0	0
L34	0.795	0.205		L34	0.0709	0	0.0404	0.0852	0.1011	0.0753	0.0425	0.0266	0	0.1403	0.1059	0	0.0622	0	0	0	0.0143	0.0684	0.0232	0.0243	0.0394	0	0	0.048	0.0819	0.0464	0.0844	0.0169	0.065	0.2842	0.0609	0.0819	0.0775	2	0.0985	0.073	0.0847	0.0303	0.0143	0	0.0629	0.0762	0	0	0.0507
L35	0.692	0.308		L35	0	0	0	0.0385	0.0522	0.1165	0.0961	0.0538	0.1093	0.3695	0.0048	0	0	0	0	0	0	0	0	0	0	0.0219	0.0039	0.0098	0	0.0953	0.0388	0.0175	0.0649	0.0175	0.6983	0.0674	0	0.0985	2	0.0508	0.4444	0	0	0	0	0.079	0	0	0
L36	0.674	0.328		L36	0	0	0	0	0	0	0.0551	0	0.0368	0.0078	0	0.0045	0	0	0.0645	0.0081	0	0	0	0	0	0.0145	0.0007	0	0	0.002	0.0151	0.0381	0	0.302	0.0382	0.0377	0.0117	0.073	0.0508	2	0.0519	0.2708	0	0.0086	0.0637	0	0.0888	0.0818	0.0859
L37	0.653	0.348		L37	0	0	0	0.0323	0	0.104	0.084	0.0674	0.0718	0.3455	0.0294	0	0.0666	0	0.0122	0	0.011	0.0177	0.005	0.0232	0.0309	0	0	0	0	0.0735	0.0547	0.0275	0.0963	0.0367	0.3714	0.07	0	0.0847	0.4444	0.0519	2	0.0036	0.0318	0	0.0056	0.0879	0	0	0
L38	0.596	0.406		L38	0.0169	0	0	0.0239	0.0104	0.0193	0.0516	0.0354	0	0	0	0.0429	0.0636	0	0.0143	0.0555	0.0847	0	0.006	0	0	0.0043	0.0087	0.0096	0	0.0351	0	0.1414	0.4259	0.1682	0	0	0.0186	0.0303	0	0.2708	0.0036	2	0	0.7002	0.0541	0	0	0.0105	0
L39	0.567	0.436		L39	0.0063	0.0131	0	0.0127	0.0059	0	0.0373	0.0402	0	0	0.0434	0	0.0023	0.0069	0	0	0.0079	0.0001	0	0	0	0	0	0	0.0062	0	0	0.0698	0.2804	0.0228	0	0.0548	0.0376	0.0143	0	0	0.0318	0	2	0.0327	0	0	0	0	0
L40	0.557	0.445		L40	0.0058	0.013	0.0015	0.0159	0.0374	0.0254	0.0047	0.0736	0	0	0	0.1713	0.0514	0.0154	0	0.0232	0.2479	0	0.0389	0	0	0	0	0.03	0	0	0	0.1081	0.672	0.0437	0	0	0.0989	0	0	0.0086	0	0.7002	0.0327	2	0	0	0	0	0
L41	0.774	0.227		L41	0.0436	0	0	0	0	0.0049	0	0.0195	0.0205	0.0679	0.0202	0.0553	0.0791	0	0.0052	0.0023	0	0	0	0.0677	0.0619	0.0749	0.0619	0	0	0.0947	0.0067	0	0	0.0972	0	0	0.0743	0.0629	0	0.0637	0.0056	0.0541	0	0	2	0.0835	0.0812	0.0885	0.0977
L42	0.761	0.24		L42	0.0821	0.0725	0.0637	0.1108	0.0212	0	0	0.0133	0.1013	0.149	0.0682	0.0263	0.0349	0.0415	0.0139	0	0	0.0385	0.0749	0.0613	0.0882	0.0702	0.0705	0	0.0837	0.4705	0.1936	0	0	0.0625	0.0419	0.1439	0.1487	0.0762	0.079	0	0.0879	0	0	0	0.0835	2	0	0	0
L43	0.885	0.116		L43	0.0411	0	0	0.1192	0	0	0	0	0.0113	0.0103	0.0106	0.1531	0.1156	0.1812	0.1813	0.1551	0	0.1485	0.2066	0	0	0.1426	0.141	0.1997	0.2017	0	0	0	0	0.0284	0	0	0	0	0	0.0888	0	0	0	0	0.0812	0	2	0.8368	0.5798
L44	0.892	0.108		L44	0.043	0	0	0.126	0	0	0	0.0048	0.0132	0.003	0.0028	0.1502	0.1197	0.1769	0.1823	0.1497	0	0.1463	0.2074	0	0	0.1492	0.1389	0.1986	0.2003	0	0	0	0	0.0084	0	0	0	0	0	0.0818	0	0.0105	0	0	0.0885	0	0.8368	2	0.5798
L45	0.944	0.057		L45	0.056	0	0.0161	0.1072	0	0	0	0	0	0.028	0	0.0826	0.0977	0.1138	0.1527	0.1106	0	0.1081	0.1284	0	0	0.0821	0.0897	0.1586	0.1421	0.0104	0	0	0	0.0351	0	0	0	0.0507	0	0.0859	0	0	0	0	0.0977	0	0.5798	0.5798	2
L46	0.696	0.305		L46	0.0386	0.0352	0.0446	0	0.0753	0.0878	0	0.0291	0	0.0218	0	0.0216	0.0197	0	0	0	0.2181	0.0002	0	0.0305	0.0384	0	0	0	0	0.0316	0	0.0071	0	0.1216	0.021	0	0.015	0.0927	0.0157	0.1221	0.083	0.0337	0.0172	0	0.0562	0.0262	0.0493	0.048	0.0608
L47	0.769	0.231		L47	0.1216	0.1224	0.1241	0.0144	0.1511	0.1183	0.0315	0.0642	0.0082	0.0349	0.0227	0	0.0235	0.0073	0	0	0	0	0	0.0534	0.0315	0	0	0	0	0.0118	0.0469	0.1087	0	0.009	0.0095	0.0164	0	0.0994	0.0141	0	0.0107	0.0051	0	0	0.0249	0.0289	0	0	0
L48	0.692	0.308		L48	0.05	0.0342	0.032	0	0.0065	0.0198	0	0.0087	0.0362	0.0075	0	0	0.0018	0	0	0	0.0511	0	0	0	0	0	0	0	0	0.2095	0.0231	0.004	0.0177	0	0	0	0.0304	0.0016	0.002	0.0375	0.0374	0.0099	0	0.0118	0	0.1005	0	0	0.0049
L49	0.983	0.016		L49	0.1412	0.0419	0.1057	0.079	0.1284	0.1613	0.0776	0.0648	0.0617	0.0251	0	0	0.0598	0	0.0119	0.0039	0.0443	0	0	0.0224	0.0205	0	0	0	0.0217	0.0425	0.0596	0.0728	0	0	0	0	0	0.0597	0	0	0.0059	0	0	0	0	0.0355	0	0	0.0735
L50	0.867	0.132		L50	0.0841	0.0182	0.0714	0.0692	0.1142	0.1045	0.088	0.0171	0.0024	0.0567	0.0289	0.002	0.0164	0.0047	0	0	0	0	0	0.0735	0.0668	0	0	0	0	0	0.0115	0.0714	0	0.0008	0	0	0	0.0665	0.0432	0.0231	0.0494	0.0105	0	0	0	0	0	0	0.0463
L51	0.678	0.323		L51	0.0142	0.0025	0.032	0.0627	0.037	0	0.05	0	0.0416	0.0072	0.0425	0.0549	0.0315	0.0081	0.0013	0	0	0	0	0.0742	0.0714	0	0	0	0	0	0.0172	0.0589	0	0	0	0.0203	0	0.0039	0	0.052	0.004	0.0166	0	0	0	0	0	0	0
L52	0.75	0.251		L52	0	0	0.0381	0.0776	0	0.0198	0	0	0.0562	0.008	0.0111	0.0031	0	0.0383	0	0.0589	0	0	0	0.0081	0.0177	0.0123	0.0173	0.0063	0	0	0.0308	0	0	0	0.0012	0.0143	0	0.0013	0.0034	0.0097	0	0	0	0	0	0	0	0	0
L53	0.731	0.27		L53	0.0836	0.0514	0.1023	0	0.1264	0.0765	0.0538	0.0557	0.0023	0	0	0.007	0.029	0	0	0	0	0	0	0.0227	0.0251	0	0	0	0	0	0.0111	0.1011	0	0	0	0.005	0.0161	0.033	0	0.0169	0	0.0001	0	0.005	0.0054	0	0	0	0
L54	0.867	0.132		L54	0.0883	0	0.0575	0.0257	0.0898	0.128	0.0283	0.0326	0.0056	0	0	0	0.0425	0	0	0	0.0496	0	0	0	0	0	0	0	0	0.0124	0	0.06	0	0	0	0	0	0.0797	0	0	0.0299	0.0067	0	0.0135	0	0	0	0	0.0288
L55	0.832	0.168		L55	0.0124	0	0.0027	0.0846	0.0616	0.0677	0.0531	0	0.0634	0.0172	0	0.0207	0.0409	0.0436	0.0591	0	0	0.0572	0.0486	0.0024	0	0.0622	0.076	0.0688	0.0636	0.0107	0.0629	0.0005	0.0035	0	0.0061	0.0659	0	0	0	0.0182	0	0.0306	0	0.0205	0.001	0.0653	0.0043	0	0.0416
L56	0.769	0.234		L56	0.0982	0.0419	0.0874	0.0468	0.0411	0.0336	0.0159	0	0.0143	0	0.0099	0	0.0343	0.0064	0	0.008	0.0102	0	0	0.0333	0.0594	0	0	0	0	0.0451	0.0072	0.0511	0	0.0167	0	0	0	0.0409	0.01	0.0553	0.0446	0.0482	0	0.0379	0	0.0212	0	0	0.0045
L57	0.969	0.033		L57	0.0927	0	0.0104	0.1922	0.0262	0	0.0348	0.0576	0.0438	0.0874	0.0785	0.0708	0.0994	0.1502	0.1564	0.1044	0	0.1856	0.1329	0.0741	0.071	0.1121	0.1126	0.2727	0.1776	0.0135	0.0252	0	0	0.0401	0.0579	0.0084	0	0.0163	0.0168	0.0666	0	0	0	0	0.0018	0	0.2183	0.2186	0.1857
L58	0.711	0.288		L58	0.0866	0.0549	0.0938	0	0.1177	0.1156	0.0122	0.0538	0	0.0086	0.0119	0.0332	0.0512	0.0369	0	0	0	0	0	0.0112	0.0143	0	0	0	0	0	0	0.0853	0	0.0288	0	0	0	0.0362	0.0027	0.0275	0.022	0.0686	0	0.0718	0	0	0	0	0
L59	0.832	0.168		L59	0	0	0.0753	0.0138	0	0	0	0	0.0135	0	0	0	0	0	0	0	0.0918	0.0079	0.0052	0.0396	0.0219	0	0	0	0	0	0.0219	0	0	0.0456	0	0	0	0.0748	0	0	0	0	0	0	0	0.0259	0.0046	0.005	0.0296
L60	0.891	0.108		L60	0.0444	0	0	0.0812	0.0079	0.0221	0	0	0.0722	0.0419	0.0118	0.0287	0.0443	0	0.0929	0.0839	0	0.0672	0.0072	0	0.0038	0.1024	0.072	0.0344	0.0295	0.0368	0.0771	0.0284	0	0.0488	0	0	0.0128	0.0102	0	0.0109	0.0119	0.0235	0	0	0.0273	0.0233	0.0907	0.0865	0.0765
L61	0.997	0.003		L61	0.0402	0	0.0064	0.1879	0	0	0	0.0015	0.0023	0.1141	0.0865	0.1523	0.1011	0.1891	0.2567	0.14	0	0.2221	0.2154	0.0427	0.0318	0.1986	0.2031	0.2804	0.26	0.0129	0	0	0	0	0.0125	0.0051	0	0	0.013	0.0742	0.0137	0	0	0	0.0892	0.0056	0.3318	0.3304	0.2156
L62	0.888	0.113		L62	0.1414	0.0612	0.1425	0.0586	0.156	0.1411	0.0978	0.0499	0.0341	0.0265	0	0.0355	0.0673	0	0	0	0	0	0	0.0316	0.0179	0	0	0	0.0159	0.0078	0.0443	0.1253	0	0	0	0	0	0.0905	0.011	0.0395	0.0396	0.0285	0	0	0.0074	0	0	0	0.0235
L63	0.756	0.245		L63	0.0842	0.0813	0.097	0	0.089	0.0518	0	0.0358	0	0	0	0	0.0664	0	0	0	0	0	0	0.0281	0.0112	0	0	0	0	0.008	0	0.0956	0.0199	0.0269	0	0	0	0.0573	0	0.0187	0.0451	0.0509	0	0.0154	0	0	0.0075	0.0078	0.0018
L64	0.879	0.121		L64	0.1157	0.003	0.0507	0.0753	0.0668	0.0961	0	0.0323	0.1246	0.0947	0.0285	0.0068	0.0234	0.0065	0	0	0.0388	0.0098	0	0.0112	0.0452	0.0033	0.0194	0	0.0208	0.0276	0.1106	0	0	0	0.0372	0.0111	0.0145	0.0385	0.0124	0	0	0.0009	0	0	0	0.0985	0.0169	0.0255	0.0343
L65	0.909	0.092		L65	0.0798	0	0.0798	0.0626	0.0202	0	0.0202	0.0208	0	0.0282	0.0033	0.0587	0.0781	0.0071	0.1114	0.0187	0	0.0954	0.0282	0.0081	0.0126	0.0635	0.0804	0.1274	0.0963	0	0	0	0	0.0345	0.0127	0.0141	0	0.0506	0.0184	0.0655	0.0004	0	0	0	0.043	0.0111	0.1417	0.1462	0.163
L66	0.725	0.277		L66	0	0	0	0	0	0	0	0	0	0.0101	0	0	0.013	0	0	0	0	0	0	0.0579	0.0418	0.0109	0.0159	0	0	0	0	0	0	0	0	0	0	0.0092	0	0	0.0584	0	0	0	0.1161	0	0.0113	0.0164	0.0695
L67	0.916	0.085		L67	0.1382	0.0544	0.1163	0.0821	0.1243	0.0993	0.0524	0.0493	0.0428	0.0272	0	0.0081	0.0871	0.0034	0	0.0002	0.0125	0.0067	0	0.0404	0.0499	0	0	0	0	0.0246	0.0242	0.1109	0	0	0	0	0	0.0547	0	0.0042	0	0	0	0	0	0	0.0119	0.0108	0.0439
L68	0.998	0.002		L68	0.0777	0.017	0.0798	0.1499	0.0553	0	0.0406	0.0225	0.0792	0.0778	0.0423	0.0683	0.0747	0.0799	0.0856	0.0392	0	0.1746	0.0836	0.0411	0.028	0.0322	0.0708	0.1404	0.1011	0	0.004	0.0092	0	0.028	0	0	0	0.0239	0	0.0406	0	0	0	0	0.0253	0	0.1885	0.1829	0.174
L69	0.998	0.002		L69	0.0633	0	0.0033	0.2098	0.0153	0	0	0	0.026	0.0618	0.0386	0.1523	0.1429	0.2025	0.2792	0.1447	0	0.2172	0.2124	0.0723	0.0674	0.1463	0.1936	0.4097	0.2475	0.0342	0	0	0	0.0368	0.0227	0	0	0	0.0171	0.0113	0	0	0	0	0	0.0058	0.2839	0.2791	0.2477
L70	0.883	0.117		L70	0.0637	0.0598	0.0936	0.0309	0.0672	0	0.0447	0.0194	0	0.0313	0.0453	0.0448	0.0777	0.086	0.0463	0	0	0.036	0.0193	0.0524	0.0503	0	0.0082	0.0977	0.0914	0.0034	0	0.0208	0	0.0393	0	0	0	0.0589	0	0.0106	0	0	0	0	0	0.0328	0.0961	0.0909	0.0625
L71	0.985	0.016		L71	0	0	0	0.1249	0	0.0198	0	0	0.0726	0.0666	0	0.0187	0	0	0.0755	0.0722	0	0.0175	0	0.0241	0	0.0624	0.057	0	0	0.0364	0.0139	0	0	0.0134	0.0501	0.0346	0	0	0.0434	0.0097	0	0	0	0	0.0189	0.0484	0.0393	0.0367	0.0633
L72	0.862	0.138		L72	0	0.0434	0.0621	0.0305	0	0	0	0.0139	0	0.0657	0	0	0.0233	0	0.0245	0	0	0	0.0055	0	0	0.0421	0.098	0.0167	0	0	0.016	0	0.0192	0	0.031	0.0415	0	0	0.0312	0.0231	0.0075	0	0	0	0.0162	0.0068	0.0341	0.0326	0.0624
L73	0.913	0.089		L73	0.045	0	0.0284	0.0994	0	0.0786	0	0.0484	0.0529	0.0176	0	0.0095	0	0	0	0.0221	0	0	0	0	0	0.0201	0	0	0	0.1986	0.1383	0	0	0.0533	0.0397	0.0372	0.0017	0.0501	0.0332	0.0252	0.0106	0	0	0	0.0513	0.1387	0.0157	0.0185	0.0557
L74	0.911	0.09		L74	0	0	0	0.0069	0	0	0	0	0	0	0	0.0484	0.007	0.0262	0.123	0.0701	0	0.1457	0.1399	0.036	0.0105	0.0694	0.0629	0.1485	0.0758	0	0	0	0	0.0214	0.0376	0	0	0.0029	0	0.1256	0	0	0	0	0.1084	0	0.1707	0.1707	0.1435
L75	0.961	0.04		L75	0	0	0	0.0896	0	0	0	0	0.0147	0	0	0.0666	0.0595	0.0985	0.2357	0.1284	0	0.094	0.1283	0.019	0	0.149	0.1403	0.1604	0.1198	0	0	0	0	0	0.0048	0	0	0	0	0.0193	0	0	0	0	0.0333	0.0008	0.1584	0.1686	0.1051
L76	0.902	0.1		L76	0.0415	0.0484	0	0.0697	0	0	0	0.0096	0.1152	0.0243	0.0413	0.0574	0.0848	0.0645	0.1275	0.0636	0	0.124	0.0968	0.0172	0	0.2759	0.2145	0.1033	0.0956	0.0432	0.0136	0	0	0	0	0.013	0	0	0	0.0302	0	0	0	0	0.0611	0.0498	0.0725	0.0822	0.0548
L77	0.89	0.109		L77	0.0247	0.011	0.0184	0.0496	0	0	0	0	0.0942	0.0069	0.0148	0.0583	0.0172	0.0182	0.0833	0.0477	0	0.0524	0.0519	0.0639	0.0365	0.1871	0.1691	0.0261	0.0815	0.0497	0.0565	0	0	0	0	0.0168	0.004	0	0	0.0527	0	0	0	0	0.0649	0.0698	0.0373	0.0366	0.0421
L78	0.724	0.278		L78	0.0056	0.0383	0.0087	0.0189	0	0	0	0	0	0	0	0	0	0	0	0	0	0	0	0.057	0.071	0.0266	0.0873	0	0	0.0277	0	0	0	0	0	0.018	0	0	0	0	0	0	0	0	0.0547	0	0.023	0.0266	0
L79	0.836	0.164		L79	0.0367	0	0.0171	0.0107	0	0	0	0.0097	0	0.0089	0	0.0131	0.0652	0	0.0554	0.0341	0	0.0103	0.0054	0	0	0.0644	0.1235	0.0343	0	0.0207	0.0117	0	0	0	0.0203	0	0.0487	0	0.0149	0	0.011	0	0	0	0.0949	0.0055	0.0382	0.0405	0.0795
L80	0.555	0.447		L80	0	0.0848	0	0	0	0	0	0.0354	0.0339	0.057	0.0062	0.0077	0	0	0.0108	0	0	0	0	0.0078	0.0173	0	0	0	0	0.0529	0.0671	0	0.0225	0	0.0254	0.1079	0.0298	0	0.0183	0.0024	0.025	0	0.015	0	0	0.1169	0	0	0
L81	0.644	0.358		L81	0	0.0741	0.0304	0	0	0	0	0.0159	0.0061	0.002	0	0	0	0	0	0	0	0	0	0	0	0	0.0238	0	0	0	0.005	0	0.0539	0	0.0529	0.0592	0	0	0.0212	0.0367	0.0285	0	0.0339	0.015	0.0019	0.0027	0	0	0
L82	0.945	0.055		L82	0.2556	0.12	0.1031	0.1496	0.1668	0.0949	0.0778	0.0505	0.019	0.0437	0.0636	0.022	0.0711	0.0206	0.0081	0.0337	0.0014	0.079	0.0424	0.0421	0.0629	0.0572	0.1069	0.0883	0.0812	0.061	0	0.0396	0	0	0	0	0	0.0389	0	0	0	0	0	0	0.0226	0.0597	0.0461	0.0484	0.0635
L83	0.486	0.515		L83	0	0	0	0	0	0	0	0	0	0	0	0	0	0	0	0.0268	0	0	0	0.0008	0.0192	0	0	0	0	0	0	0.0095	0	0	0	0	0	0	0	0	0	0	0	0	0	0	0	0	0
L84	0.956	0.045		L84	0.01	0	0	0.0131	0	0.0138	0	0	0.0128	0	0	0.0132	0	0	0.1008	0.086	0	0.0271	0.0272	0	0	0.1058	0.0495	0.0838	0.0128	0	0	0	0	0	0.0032	0.004	0	0	0	0	0	0	0	0	0.0203	0	0.1298	0.1432	0.1125
L85	0.771	0.229		L85	0.0517	0.0313	0.0223	0.028	0.0211	0	0	0	0.0375	0.0051	0	0	0.0699	0	0	0.011	0	0.005	0	0.0232	0.0296	0.0305	0.0541	0	0	0.0848	0.0072	0.0038	0	0	0	0.0316	0.0657	0.0157	0	0.0154	0	0	0.0207	0	0.0694	0.0172	0.0222	0.0277	0.043
L86	0.975	0.026		L86	0.0528	0	0	0.1249	0	0	0	0	0	0.0718	0.0405	0.1385	0.0815	0.1485	0.1657	0.0882	0	0.1604	0.1875	0.0183	0.011	0.2064	0.1756	0.1881	0.18	0.0321	0.0533	0	0	0	0.0481	0	0	0	0.0136	0	0	0	0	0	0.0333	0.0245	0.2322	0.2378	0.2274
L87	0.81	0.192		L87	0.0691	0.001	0.0532	0.0982	0.0507	0.0606	0	0.0403	0.0257	0.0402	0.0061	0.0621	0.0564	0.018	0.0463	0.0261	0	0.0444	0.078	0	0	0.0001	0.0336	0.0371	0.0393	0.0991	0.0239	0	0.0021	0	0	0.0651	0.0081	0	0.0219	0.011	0	0.0094	0	0.0009	0.0304	0.082	0.018	0.0254	0.0157
L88	0.775	0.224		L88	0	0	0	0.006	0	0.0088	0	0	0.0539	0.101	0.0338	0	0	0	0	0.003	0	0	0	0	0.0136	0.1079	0.0718	0.0156	0	0.0594	0.0819	0	0.0005	0.0243	0.0597	0.0756	0	0.0153	0.0885	0	0.0253	0	0	0	0	0.0396	0.0103	0.0077	0.0343
L89	0.795	0.207		L89	0	0	0.015	0	0	0	0	0	0	0	0	0	0	0	0	0.0174	0	0.0117	0	0.0396	0.0225	0.0254	0.0302	0	0	0	0	0	0	0	0	0.0129	0.0339	0	0	0	0	0	0	0	0.0653	0.0056	0.0263	0.0281	0
L90	0.998	0.002		L90	0.0383	0	0	0.0741	0	0	0	0	0	0.0073	0.0366	0.0701	0.0916	0.1191	0.2311	0.1411	0	0.1969	0.1846	0	0	0.2005	0.1516	0.1843	0.2309	0.0265	0.0109	0	0	0.0083	0.0251	0	0	0	0	0.0022	0	0	0	0	0	0	0.2312	0.2366	0.1645
L91	0.671	0.331		L91	0	0	0	0	0	0	0	0	0	0	0	0	0	0	0	0.03	0	0	0	0	0	0.0811	0.0474	0	0	0	0.0259	0	0	0.001	0.0212	0	0	0	0.0225	0	0.023	0	0.0011	0.0222	0.0294	0	0	0	0
L92	0.998	0.002		L92	0	0	0	0.1066	0	0	0	0	0.0357	0.0046	0	0.0755	0.0645	0.0579	0.1906	0.1255	0	0.1177	0.1303	0.0129	0	0.1502	0.1452	0.1206	0.1396	0.0196	0.0136	0	0	0	0.0035	0	0	0	0	0.0017	0	0	0	0	0.0318	0.0232	0.1642	0.1704	0.1138
L93	0.835	0.164		L93	0.0263	0	0	0.0523	0	0	0	0	0	0	0.0467	0.0473	0.022	0.0402	0.0362	0.0266	0	0.0599	0.072	0.0043	0.0325	0.3032	0.2636	0.1272	0.0985	0.1227	0.081	0	0	0	0	0.0126	0.0568	0	0	0.0065	0	0.0223	0	0	0.0376	0.0308	0.0847	0.0884	0.0125
L94	0.978	0.022		L94	0.03	0	0	0.2508	0	0	0	0	0	0.0264	0.0597	0.1696	0.1803	0.2517	0.4301	0.2186	0	0.3072	0.3443	0.0155	0.0065	0.3147	0.2977	0.4642	0.314	0.0277	0	0	0	0	0	0	0	0	0	0.0038	0	0	0	0	0	0.0204	0.3976	0.4005	0.2727
L95	0.998	0.002		L95	0.0483	0	0	0.0978	0	0	0	0	0.0142	0	0.0337	0.0627	0.1197	0.1441	0.2191	0.1351	0	0.1905	0.2289	0	0	0.2248	0.2035	0.2146	0.2804	0.032	0.0121	0	0	0	0.0073	0	0	0	0	0	0	0	0	0	0	0	0.2398	0.2474	0.1691
L96	0.697	0.304		L96	0	0	0	0	0	0	0	0	0	0	0	0	0	0	0	0	0	0	0	0	0	0	0	0	0	0	0	0	0	0	0.0396	0.0045	0.0323	0	0	0.0179	0.0047	0	0	0	0.0807	0	0	0	0
L97	0.292	0.709		L97	0	0	0	0	0	0	0	0	0	0	0	0	0	0	0	0	0.0275	0	0	0	0	0	0	0	0	0	0	0	0.0744	0	0.0172	0	0	0	0.0495	0	0.0336	0	0.001	0.101	0	0	0	0	0
L98	0.86	0.14		L98	0.0604	0.0028	0	0.0622	0	0	0	0.0365	0	0.0315	0.053	0.0635	0.0896	0.1686	0.146	0.1454	0	0.1097	0.1802	0	0	0.1193	0.1294	0.2561	0.107	0	0	0	0	0	0	0	0	0	0.0176	0	0	0	0	0	0.0173	0.0041	0.2107	0.2097	0.1456
L99	0.997	0.003		L99	0.0034	0	0	0.1505	0	0	0	0.0191	0.0459	0.0023	0	0.0032	0	0	0.0537	0.0368	0	0.0734	0.0029	0	0	0.0654	0.0696	0.0612	0	0	0.0521	0	0	0.0209	0.0298	0	0	0	0	0.0626	0	0	0	0	0.0087	0	0.1044	0.1134	0.0886
L100	0.595	0.405		L100	0	0.0198	0	0	0	0	0	0	0	0	0	0	0	0	0	0	0	0	0	0	0	0	0	0	0	0	0	0.0157	0	0	0.0243	0	0	0	0.0186	0	0	0.014	0	0	0.0029	0	0	0	0
L101	0.626	0.376		L101	0	0	0	0	0	0	0	0	0	0	0	0	0	0	0	0.0391	0	0	0	0.0206	0.0003	0.0142	0	0	0	0	0	0	0	0	0	0	0	0	0	0.0119	0	0.0039	0	0	0	0	0	0	0
L102	0.887	0.112		L102	0	0	0.0517	0.0377	0	0	0	0	0.0453	0.0005	0	0.0319	0	0	0.0361	0.0606	0	0.0062	0.0078	0.1002	0.0819	0.0847	0.1021	0	0	0.0456	0.027	0	0	0	0.0077	0	0	0	0	0.0015	0	0	0	0	0.138	0	0.0811	0.0869	0.0881
L103	0.975	0.026		L103	0	0	0	0.0158	0	0	0	0	0	0.0226	0	0	0	0	0	0.0091	0	0.013	0	0	0	0.1247	0.1032	0.018	0.0101	0	0	0	0	0.0002	0.0011	0	0	0	0	0.0175	0	0	0	0	0.0742	0	0.0233	0.0323	0.0382
L104	0.874	0.126		L104	0.0049	0	0.0093	0	0	0	0	0	0	0	0	0.0466	0.0078	0.0318	0.0818	0.0538	0	0.0222	0.0085	0.0638	0.0416	0.1347	0.1083	0.0734	0.0178	0	0	0	0	0	0	0	0.0078	0	0	0.0534	0	0.0071	0	0	0.0555	0	0.073	0.0684	0.0251
L105	0.516	0.486		L105	0	0	0	0	0	0.0644	0.0428	0	0	0	0	0	0	0	0.0138	0	0.013	0	0	0	0	0	0	0	0	0.0092	0	0.0178	0.0288	0	0	0	0.0792	0	0.013	0.002	0.0065	0.0154	0.1946	0.0674	0	0	0	0	0
L106	0.662	0.34		L106	0.0251	0.0486	0.014	0	0.1021	0.0968	0.0472	0.0084	0.0022	0	0	0.0421	0.0038	0	0	0.034	0.1701	0	0	0	0	0	0	0	0	0.0174	0	0.0409	0.015	0.0782	0	0	0.0457	0.0716	0.0016	0.0502	0.0094	0.0568	0	0.08	0.0191	0.0091	0.0288	0.0296	0
L107	0.795	0.206		L107	0	0.0203	0.0166	0.0026	0.0329	0.0108	0	0	0.0041	0	0	0.012	0	0	0.0481	0.0431	0	0.0116	0.0035	0.0203	0.0116	0	0	0	0	0.0145	0	0.0298	0	0	0	0	0	0.0176	0	0	0	0.0274	0	0.011	0.0418	0	0	0	0.0055
L108	0.764	0.238		L108	0	0.0006	0	0	0	0	0	0	0	0	0	0	0	0	0	0	0	0.0028	0	0	0	0	0	0	0	0	0	0	0	0	0.0171	0.0003	0	0.0204	0.0018	0	0.0051	0	0	0	0.0401	0	0	0	0
L109	0.748	0.253		L109	0.0078	0	0	0.0786	0	0	0.0068	0.0354	0.0125	0	0	0.0053	0	0.0317	0	0.0349	0	0.0614	0	0.1047	0.0459	0.0068	0	0	0	0	0	0.0192	0	0.039	0	0.0098	0	0	0	0.0395	0	0	0	0	0.0357	0	0	0	0
L110	0.756	0.245		L110	0	0.0514	0.0326	0	0	0	0	0	0	0	0	0	0	0	0	0	0	0	0	0	0	0	0	0	0	0	0	0	0	0	0.0225	0.0024	0.042	0.0083	0	0.0174	0	0	0	0	0.0378	0	0	0	0
L111	0.6	0.4		L111	0	0.014	0	0	0	0.0413	0	0	0	0.0269	0	0	0	0	0	0	0	0	0	0.0223	0.029	0.0167	0	0	0	0.0137	0	0	0	0	0.0462	0	0	0	0.0877	0.0038	0.0444	0.0137	0	0	0.0263	0	0	0	0
L112	0.738	0.263		L112	0	0.0305	0.0048	0.0204	0	0	0	0.0479	0.0155	0.0085	0.0041	0	0	0.0408	0	0	0	0.0497	0	0.0776	0.0523	0.0633	0.0444	0	0	0	0	0	0	0.031	0.0201	0.0493	0	0.0018	0.0138	0	0.0112	0	0	0	0.0385	0.0349	0.0262	0.0316	0.0121
L113	0.686	0.314		L113	0	0	0	0	0	0	0	0	0	0.0014	0	0	0	0	0	0.0471	0	0	0	0	0	0.0163	0	0	0	0	0	0	0	0	0.073	0	0	0.0021	0.087	0	0.0441	0	0	0	0	0	0	0	0
L114	0.771	0.232		L114	0	0	0	0.0035	0	0	0	0	0.0419	0.0016	0	0	0	0	0.0215	0.0219	0	0	0.0188	0	0	0.049	0	0	0	0.0124	0.0071	0	0	0.0158	0	0.0158	0	0.0354	0.0111	0.0042	0	0	0	0	0	0	0.0002	0.0116	0.0316
L115	0.999	0.001		L115	0.0608	0	0	0.206	0	0	0	0	0	0.0778	0.0703	0.1264	0.1251	0.1531	0.2201	0.1854	0	0.2181	0.1858	0	0.013	0.1998	0.2228	0.3596	0.1849	0.013	0.0021	0	0	0	0	0	0	0	0	0	0	0	0	0	0.0346	0	0.3076	0.3178	0.2331
L116	0.999	0.001		L116	0.0897	0	0	0.2153	0.0153	0	0	0	0.016	0.096	0.0856	0.136	0.1381	0.1502	0.2026	0.1763	0	0.2233	0.1924	0	0.0175	0.1974	0.2155	0.3596	0.1853	0.0168	0.016	0	0	0	0	0	0	0.0036	0	0	0	0	0	0	0.0522	0	0.305	0.3164	0.2463
L117	0.999	0.001		L117	0.0994	0	0	0.2475	0	0	0	0	0.0667	0.1429	0.0767	0.131	0.1039	0.1346	0.2449	0.1237	0	0.2437	0.1707	0.0437	0.0589	0.1821	0.223	0.2865	0.1814	0.0626	0.0545	0	0	0.0822	0.0405	0	0	0.0495	0.0186	0.1188	0.0076	0	0	0	0.0972	0.026	0.3377	0.3339	0.2837
L118	0.998	0.002		L118	0.1495	0.0104	0.0324	0.2139	0.0096	0	0	0.0038	0.0493	0.1076	0.0697	0.0922	0.1327	0.1397	0.1774	0.0819	0	0.2116	0.1704	0.0484	0.0787	0.2275	0.2308	0.2864	0.1858	0.1013	0.0763	0	0	0.1118	0.0305	0	0	0.0797	0	0.1625	0	0	0	0	0.0737	0.0494	0.3181	0.3144	0.2902
L119	0.999	0.002		L119	0.0803	0	0	0.2365	0	0	0	0	0.0287	0.0908	0.0826	0.123	0.1485	0.1559	0.2232	0.1231	0	0.1978	0.1932	0.0416	0.0573	0.2202	0.2489	0.3067	0.2288	0.0685	0.0856	0	0	0	0	0	0	0.0113	0	0.0064	0	0	0	0	0.0419	0.0544	0.2997	0.2973	0.2847
L120	0.999	0.001		L120	0.0467	0	0	0.1182	0	0	0	0	0	0.0382	0.0434	0.0854	0.0329	0.0984	0.1252	0.1142	0	0.1564	0.1309	0.0116	0.0209	0.2797	0.2305	0.2075	0.1673	0.1033	0.0513	0	0	0	0	0	0	0	0	0.0101	0	0	0	0	0.02	0.0196	0.1892	0.1936	0.1351
L121	0.731	0.27		L121	0.0228	0.0078	0.0129	0.1731	0	0	0	0	0	0.1138	0.0469	0.017	0	0	0	0	0.0226	0.0323	0.0305	0.0504	0.0438	0.0209	0.0341	0.0129	0.0341	0.292	0.131	0	0.0024	0	0.0337	0.0182	0.0439	0.0571	0.0793	0	0.0475	0.0165	0	0	0.0192	0.2044	0	0	0
L122	0.939	0.061		L122	0.0684	0.0111	0.0203	0.1725	0.093	0.0584	0.0809	0.0439	0.0502	0.0453	0.013	0.0254	0.073	0.1043	0	0.0591	0.1889	0.1134	0.048	0	0	0	0	0.005	0.0647	0	0	0.0249	0.0113	0	0	0	0	0.0542	0	0	0	0	0	0.0377	0	0	0.085	0.0938	0.1148
L123	0.962	0.038		L123	0.075	0	0.0299	0.1288	0.026	0	0	0.0313	0.0995	0.0737	0.0204	0	0.0084	0.005	0.0794	0.1036	0	0.0429	0.0288	0.053	0.0487	0.1851	0.1624	0	0.0321	0.0802	0.0212	0	0	0	0	0	0.002	0.0068	0.0059	0	0	0	0	0	0.0755	0.0832	0.0528	0.0516	0.0339
L124	0.807	0.195		L124	0.2969	0.1599	0.193	0.0837	0.2908	0.1803	0.116	0.1444	0.1188	0	0.0252	0.0274	0.0932	0.0758	0	0	0.0121	0.0733	0.008	0.0203	0.0086	0	0	0	0.0297	0.016	0.0296	0.1404	0	0	0.0166	0	0	0.0508	0	0	0.0029	0.0177	0.0601	0.0364	0.0587	0.0262	0	0	0.0151
L125	0.757	0.244		L125	0.0724	0.0193	0.0426	0.0704	0.0354	0.0076	0.0217	0	0.0091	0	0	0.022	0	0	0.0006	0.0195	0.0477	0.0082	0	0	0	0	0	0.0559	0.0034	0.0019	0.0259	0.0459	0	0	0	0.0009	0	0	0	0.0013	0	0	0.0519	0	0.0056	0	0.0014	0.0019	0.0116
L126	0.931	0.07		L126	0.0372	0	0	0.0995	0	0	0.0104	0	0.0069	0.0553	0	0.0347	0.0401	0	0.0164	0.0463	0.0198	0.0309	0.0213	0.0444	0.0537	0.0359	0.0689	0.0442	0.0187	0	0.035	0	0	0	0	0.0068	0	0	0	0	0.0129	0	0	0	0	0.0521	0.0455	0.0426	0.0775
L127	0.695	0.307		L127	0.0894	0.0817	0.0891	0.0322	0.0263	0.0463	0.1687	0.0169	0	0.0877	0.0454	0	0.0725	0.011	0	0.0026	0.072	0.05	0.0133	0	0	0	0	0	0.0072	0	0	0.0701	0.0137	0.0058	0	0.0545	0	0.0607	0	0	0.0122	0	0.0144	0	0	0	0.0076	0.0053	0.0807
L128	0.807	0.194		L128	0.2542	0.141	0.1491	0.0099	0.2346	0.125	0.0348	0.17	0.0859	0.0578	0.0426	0.0163	0.1033	0.0375	0	0.0125	0	0.033	0	0	0.0072	0	0	0	0.0253	0.0315	0.044	0.1019	0	0.0411	0.0207	0.0012	0	0.034	0.055	0.0206	0.0217	0	0.0116	0	0.0272	0.0546	0.0458	0.0366	0.0102
L129	0.468	0.536		L129	0	0	0	0	0	0	0.0805	0	0	0	0	0	0	0	0.0031	0.0203	0.0188	0	0	0	0	0	0	0	0	0	0	0.0392	0	0.082	0.0312	0.03	0	0	0	0.0825	0	0	0.0452	0	0.0018	0	0.0144	0.0084	0.0037
L130	0.872	0.129		L130	0.2472	0.1798	0.2044	0.0691	0.2764	0.2321	0.0991	0.1368	0.0833	0.0601	0.0766	0.0186	0.0689	0.0699	0	0.0084	0.0124	0.0752	0.0078	0.036	0.0508	0	0	0.0171	0.02	0.0435	0.0546	0.1149	0	0	0	0	0	0.0223	0.0001	0	0.0411	0	0	0	0.018	0.0293	0	0	0.0347
L131	0.918	0.083		L131	0.2931	0.1694	0.2024	0.0825	0.2976	0.212	0.0896	0.1581	0.126	0.0774	0.0364	0.0462	0.1235	0.0388	0.0551	0.0437	0	0.0533	0.0306	0.0038	0.0035	0	0	0	0.071	0.0398	0.0465	0.1414	0	0.0142	0	0	0	0.04	0.0032	0	0.0036	0	0	0	0.053	0.0674	0.0266	0.0207	0.0539
L132	0.991	0.011		L132	0.3022	0.0802	0.142	0.1636	0.1859	0.1208	0.0722	0.0766	0.1385	0.0653	0.0537	0	0.0957	0.0401	0.0389	0	0	0.0828	0.0244	0.0307	0.0384	0.0801	0.048	0.1146	0.0468	0.0675	0.0959	0.0579	0	0.0329	0	0	0	0.047	0	0	0	0	0	0	0.0151	0.0861	0.0162	0.0222	0.0734
L133	0.343	0.66		L133	0	0	0	0	0	0.0373	0	0.0336	0	0	0	0	0	0	0	0	0.2171	0	0	0	0	0	0	0	0	0	0.0097	0	0.1634	0	0	0	0.4002	0	0	0.0171	0	0.1787	0.0878	0.3979	0	0	0	0	0
L134	0.939	0.061		L134	0.0603	0	0	0.0948	0	0	0	0	0.0987	0.0388	0	0.0362	0.0031	0	0.1271	0.0854	0	0.0796	0.0634	0.0452	0.0433	0.1648	0.1521	0.0417	0.0523	0.0779	0.0513	0	0	0.027	0.016	0.0874	0.0092	0	0	0.0406	0.0143	0	0	0	0.0389	0.0477	0.081	0.0809	0.0088
L135	0.739	0.262		L135	0.0027	0.0179	0	0.039	0.0025	0	0.0131	0	0.0296	0	0	0	0	0	0	0	0.084	0	0.0391	0	0	0	0	0	0	0	0.0141	0	0	0	0.0028	0.0703	0.0039	0	0	0.0135	0.017	0	0	0.0277	0	0.0611	0	0	0
L136	0.932	0.067		L136	0.0577	0	0	0.0945	0	0	0	0	0.083	0.0562	0.015	0.0508	0	0	0.0928	0.0899	0	0.0749	0.0705	0.0367	0.0497	0.1592	0.1509	0.0807	0.0458	0.0969	0.0742	0	0	0.0133	0.0185	0.0831	0.0071	0	0	0.0345	0.0164	0	0	0	0.0472	0.051	0.0897	0.0908	0.0066
L137	0.759	0.243		L137	0.0475	0.0802	0.0797	0.0269	0.0849	0.1016	0.0294	0.0389	0.0261	0.0071	0	0.0193	0.0307	0	0	0	0	0	0	0	0	0	0	0	0	0.0057	0	0.0741	0	0.0004	0	0	0	0.0645	0.0118	0.0191	0.0174	0	0	0	0	0	0	0	0.0241
L138	0.738	0.264		L138	0.0093	0.0099	0.076	0.0545	0.0458	0.0668	0.0222	0.0235	0.0302	0.0022	0.0381	0.0073	0	0.0177	0	0	0.0685	0	0.0126	0.0379	0.0374	0	0	0	0	0.059	0.0285	0.0543	0.0698	0.0814	0	0.0358	0.0539	0.049	0	0	0	0.0096	0	0.0052	0.0011	0.065	0	0	0
L139	0.637	0.365		L139	0	0	0	0	0	0	0.0531	0	0	0	0	0.0288	0.0181	0	0	0	0	0.0201	0	0.0158	0	0.0078	0.0134	0.0102	0	0	0	0	0	0	0.0135	0	0	0	0	0.0249	0.0039	0	0.0613	0	0	0	0	0	0.1076
L140	0.774	0.226		L140	0	0	0.0292	0.0709	0.0639	0	0.0034	0.0256	0.0597	0.0308	0	0.0348	0.0743	0.044	0	0	0.0342	0.0475	0.0167	0.0133	0	0.0015	0	0.0202	0.0459	0	0.0365	0	0.0525	0.0738	0	0.0468	0	0	0	0	0	0	0	0.0196	0	0.0347	0	0	0
L141	0.788	0.214		L141	0.0071	0.0247	0.0953	0.0453	0.0206	0.033	0	0	0.0145	0	0	0	0	0	0	0	0.0671	0	0.031	0.0063	0.0083	0	0	0	0.0092	0.009	0.0351	0	0.0326	0.058	0	0.0176	0.0653	0.1025	0	0	0	0	0	0	0	0.0542	0	0	0.0034
L142	0.888	0.113		L142	0.0103	0	0	0.087	0	0.0094	0	0.0011	0.1699	0.0095	0.0214	0	0	0	0.0957	0.0916	0	0	0	0.0015	0	0.0185	0.0291	0	0.0001	0	0.0611	0	0	0.0358	0.0329	0	0.0544	0	0	0.0255	0	0	0	0	0.0156	0	0.0289	0.0345	0.0505
L143	0.791	0.21		L143	0	0	0	0.0586	0	0	0	0	0.0021	0	0	0	0	0	0.0183	0	0	0.0154	0.0072	0	0	0	0.0103	0	0	0	0.0735	0	0	0.0678	0.0449	0.0846	0.0207	0.0288	0.0183	0.0245	0	0	0	0	0.0173	0	0.0198	0.0165	0.0711
L144	0.635	0.366		L144	0	0.0171	0	0.0302	0.0353	0	0.0186	0	0.0221	0	0	0.0103	0	0	0	0	0.4346	0.0012	0.0313	0	0	0	0	0	0	0.0312	0	0.0881	0.0546	0.0351	0	0	0.0647	0.0351	0.0092	0	0.0496	0.022	0.0358	0.0891	0	0.0199	0	0	0
L145	0.769	0.233		L145	0.0048	0	0	0	0	0.0278	0	0.0136	0.0571	0.0831	0	0.058	0.0509	0	0.0685	0.0895	0	0.0012	0.0208	0.0127	0.0214	0.0265	0.0283	0.0266	0.0146	0.0671	0.0004	0	0	0.1379	0.0302	0.0216	0	0.0568	0.0745	0.2182	0.1124	0.1071	0	0	0.1831	0.0633	0.1224	0.1213	0.0991
L146	0.654	0.347		L146	0.0354	0.0629	0.0493	0	0	0	0.0001	0.0235	0	0.0288	0	0	0.0121	0.0089	0	0	0	0	0	0.0101	0	0	0	0	0	0.0289	0	0	0	0.0439	0.0522	0.0565	0	0.033	0.0449	0	0.0392	0	0.0313	0	0.0602	0.0043	0	0	0
L147	0.698	0.303		L147	0.0482	0	0	0	0	0	0	0	0	0	0.0057	0	0	0.0385	0.0274	0.0324	0	0.0548	0.024	0.038	0.078	0.001	0.0384	0.0191	0	0	0.0348	0	0	0	0	0	0	0	0	0.0116	0	0	0	0	0.0149	0	0.0391	0.0415	0.0001
L148	0.828	0.171		L148	0	0	0	0.0184	0	0	0	0	0.0045	0.003	0.0093	0.018	0.0362	0	0	0.0805	0	0	0	0.033	0.0352	0.0964	0.0955	0.0411	0.0158	0.0319	0.027	0	0	0	0	0	0.0358	0	0	0	0	0	0	0	0.3775	0	0.0805	0.0807	0.0449
L149	0.664	0.336		L149	0	0	0	0.0848	0.0007	0.0083	0	0	0.0366	0.0706	0	0	0	0	0.0025	0.0153	0	0	0.0088	0	0	0	0	0	0.0121	0.4016	0.1645	0	0.0604	0.0448	0.05	0.0775	0.0854	0.0379	0.091	0.0234	0.0664	0.0048	0	0.0112	0.0311	0.2078	0	0	0
L150	0.686	0.315		L150	0.0218	0.114	0.0635	0.0587	0.1031	0.039	0.0018	0.0096	0.0182	0	0.0075	0	0	0.0246	0	0	0.2317	0.0534	0.0186	0	0	0	0	0	0	0.0364	0.0095	0.023	0.0453	0.0091	0	0.0239	0.0292	0.1	0.0155	0	0	0.0007	0	0.0414	0	0.057	0	0	0
L151	0.624	0.377		L151	0	0	0	0	0	0	0	0	0	0	0	0	0	0	0	0	0	0	0	0.0343	0.0339	0	0	0.0407	0	0.0124	0.0038	0	0	0	0	0.0086	0	0	0.0124	0	0	0	0.0069	0	0	0.0028	0	0	0.0779
L152	0.76	0.239		L152	0.1358	0.0378	0.1088	0.2394	0.0247	0.0209	0	0.0272	0.0697	0.1466	0.1052	0.015	0.1092	0.0284	0	0	0	0.0832	0.0833	0.0094	0.0343	0	0	0.0052	0.1429	0.1411	0.3337	0	0.1219	0.0319	0.0371	0.105	0.2678	0.1046	0.0392	0	0.0048	0	0.0931	0	0.0057	0.1983	0	0	0
L153	0.649	0.351		L153	0	0.0012	0	0	0.0335	0.0009	0	0	0	0	0	0.0145	0	0	0	0	0.3039	0	0	0	0	0	0	0	0	0.0267	0.01	0	0.0069	0.0228	0	0.0129	0.0277	0.0289	0	0.0012	0	0.0218	0.0255	0.0751	0.0349	0.0429	0	0	0
L154	0.851	0.15		L154	0.0089	0	0	0.0785	0	0	0	0	0.0034	0	0	0.0065	0.0574	0.0423	0.1055	0.1077	0	0.1482	0.0895	0.0131	0.0089	0.142	0.1496	0.191	0.1132	0.0337	0.0135	0	0	0	0	0	0.0245	0	0	0.0093	0	0.0258	0	0	0.0725	0	0.1754	0.1744	0.103
L155	0.599	0.402		L155	0	0	0	0	0	0	0	0	0	0	0	0	0	0	0.0319	0.0624	0	0	0	0	0	0.0085	0.0284	0.0101	0	0	0	0.0145	0	0.0479	0	0.0376	0.02	0	0.0388	0.1218	0.0654	0.0596	0	0	0.004	0	0.056	0.0536	0.0398
L156	0.863	0.137		L156	0.0994	0.0721	0.0864	0.0405	0.0619	0.0406	0	0	0.0627	0.0637	0.0815	0	0.014	0.0007	0.0339	0	0	0.0378	0.0297	0.0246	0.0113	0.0786	0.1037	0.1145	0.0301	0.0659	0.0278	0	0	0.0009	0.0157	0	0.0031	0	0.0163	0	0.017	0	0.0482	0	0.0181	0.0218	0.0466	0.0467	0.0924
L157	0.62	0.382		L157	0	0	0	0.0379	0	0.0233	0	0	0	0	0	0.0001	0	0	0	0	0	0	0	0	0	0	0	0	0	0	0	0.0183	0.0065	0	0	0	0	0.0087	0	0.0117	0	0.0214	0.0003	0	0	0	0	0	0
L158	0.828	0.172		L158	0	0	0	0.0467	0	0	0	0	0.0038	0	0	0	0.0006	0	0	0	0.0561	0	0	0.017	0	0	0	0	0	0	0.0381	0	0	0.0069	0.0204	0	0	0	0	0.0168	0	0	0.0175	0	0.002	0	0	0	0.1308
L159	0.601	0.401		L159	0	0.003	0	0	0	0.0406	0	0	0	0	0	0	0	0	0	0	0.0192	0	0	0	0	0	0	0	0	0	0	0.0295	0.034	0	0	0	0	0	0	0	0	0	0.0363	0	0	0	0	0	0.0508
L160	0.801	0.2		L160	0.0129	0	0	0	0	0	0	0	0.0016	0.0266	0.013	0.0185	0	0	0	0.0351	0	0	0	0.0202	0.048	0.0842	0.0818	0.0182	0	0.0366	0.0097	0	0	0	0.0053	0	0.0285	0	0	0	0	0	0	0	0.2438	0	0.0603	0.0562	0.0457
L161	0.767	0.234		L161	0	0	0	0.0405	0.0095	0	0	0	0.004	0.0707	0.0138	0.0282	0.0661	0.0014	0	0	0	0.0081	0.0292	0.0309	0.0175	0.0476	0.0332	0.0298	0.0479	0.1482	0.0694	0	0	0	0	0	0.0521	0.0102	0.0399	0	0.0153	0	0	0	0.1731	0.088	0.0281	0.0289	0.0057
L162	0.92	0.082		L162	0	0	0	0.0232	0	0.0453	0	0.0027	0.0192	0.0011	0	0	0	0	0	0	0	0	0	0	0	0.0278	0.0199	0	0	0.0075	0.0002	0	0	0.0232	0	0	0	0.0041	0	0.054	0	0	0	0	0.0823	0.0026	0.04	0.0362	0.1053
L163	0.796	0.206		L163	0	0	0	0.0813	0	0.0027	0	0	0.0117	0.0432	0	0	0	0	0.0782	0	0	0	0	0.0362	0.0371	0	0	0.0143	0	0.1164	0.0206	0	0	0.0481	0.0158	0	0.0027	0.0178	0.0351	0.0199	0.0033	0	0	0	0.0976	0.0588	0	0	0.0349
L164	0.758	0.243		L164	0	0	0	0	0	0	0.0176	0	0.0714	0.0187	0.0203	0	0	0	0	0	0	0	0	0	0	0.0549	0.035	0.0232	0	0	0.0118	0	0	0.0061	0	0	0.0216	0.0003	0.0002	0	0	0	0.0013	0	0.1512	0	0.0624	0.0576	0.0537
L165	0.899	0.101		L165	0.0081	0	0	0.0227	0	0.0078	0	0	0.0366	0.0329	0	0.0281	0.0032	0	0.0227	0	0	0	0	0	0	0.0137	0.0532	0.0389	0.0514	0.0674	0.0277	0	0	0	0.0188	0	0.0249	0	0.0006	0	0	0	0	0	0.2165	0	0.0904	0.0906	0.0869
L166	0.988	0.014		L166	0.0386	0	0.0034	0.0944	0.0048	0.008	0	0	0.0457	0.0626	0	0	0	0	0.0051	0	0	0.0443	0	0.0066	0.0068	0.0519	0.0533	0.0771	0.0095	0.0139	0.038	0	0	0.0198	0.021	0	0	0.0086	0.0017	0	0	0	0	0	0.1206	0	0.0805	0.0834	0.1458
L167	0.859	0.141		L167	0	0	0	0.0115	0	0.0187	0	0	0	0	0	0	0	0	0	0	0.0188	0	0	0	0	0	0	0	0	0	0	0	0	0	0	0	0	0	0	0.0015	0	0	0	0	0.0566	0	0	0	0.094
L168	0.785	0.216		L168	0.0155	0	0.0056	0	0	0	0	0	0.0261	0.0253	0	0.0089	0	0	0.0057	0.005	0	0	0	0.0104	0.0246	0.0129	0.0193	0.0198	0	0.033	0.0211	0	0	0.0196	0.0171	0.0022	0.0208	0.0225	0.0145	0	0.0224	0	0	0	0.1669	0.021	0.0869	0.084	0.062
L169	0.849	0.152		L169	0.0205	0	0	0	0	0	0	0	0.095	0.0629	0.0443	0.0241	0.02	0	0	0	0	0.0008	0.0084	0.024	0.0369	0.1391	0.1605	0.0358	0.0238	0.0868	0.0555	0	0	0	0	0	0.0451	0	0	0.006	0	0	0	0	0.1861	0.0776	0.0563	0.0622	0.0463
L170	0.885	0.116		L170	0	0	0.0088	0.043	0	0.0012	0	0	0.0505	0.0233	0	0.008	0	0	0.0485	0	0.0946	0.0206	0	0	0	0.0424	0.0477	0	0	0.0282	0	0	0	0	0.0374	0.0243	0	0	0.0153	0.0563	0	0	0	0	0	0.0234	0	0	0.0717
L171	0.528	0.473		L171	0	0	0	0	0	0	0	0	0	0	0	0	0	0	0	0	0.0166	0	0	0.0015	0	0	0	0	0	0	0	0.0378	0.0102	0	0	0.0116	0	0	0	0	0	0	0.0769	0	0	0	0	0	0.0297
L172	0.739	0.263		L172	0	0.0103	0	0.0292	0	0	0	0	0.0288	0	0	0.0287	0	0	0.0257	0	0.1607	0.0001	0.0654	0	0	0.0872	0.0422	0.0196	0.0241	0	0	0	0.0314	0.0258	0.0034	0.0158	0.0005	0	0	0	0.0002	0	0	0.0508	0.0115	0	0.048	0.0444	0
L173	0.777	0.223		L173	0.0911	0.035	0.0774	0.1812	0.0504	0	0	0	0.106	0.1377	0.1062	0.0681	0.0682	0	0	0	0	0.0636	0.0788	0.0149	0.0435	0	0	0.0118	0.0998	0.3985	0.3202	0	0.0338	0.0282	0.0207	0.1368	0.3188	0.1296	0.0422	0	0.022	0	0	0	0.0575	0.4052	0	0	0
L174	0.551	0.449		L174	0.0061	0.0298	0	0	0.0101	0	0.0268	0	0	0	0	0.0137	0	0	0	0	0.0665	0.0371	0.0044	0	0	0	0	0	0	0	0	0.0792	0.0434	0.0028	0	0.023	0	0.2053	0	0.0627	0.0115	0.0885	0.0754	0.0859	0	0	0	0	0.009
L175	0.794	0.208		L175	0	0.0083	0	0.0616	0.0397	0.0641	0.06	0.0698	0.0753	0.0508	0.0685	0	0.0437	0.0384	0.0724	0	0.0268	0	0	0	0	0.0088	0.0065	0	0	0	0	0	0.0056	0	0.0143	0	0	0	0.0245	0.0299	0.0423	0.0382	0.0119	0.0125	0	0	0	0	0
L176	0.935	0.066		L176	0.0291	0.0358	0.0719	0.1664	0.0581	0.1241	0.013	0.0253	0.0753	0.1384	0.031	0.0197	0	0	0	0	0.0074	0	0.0302	0	0.0033	0	0	0	0	0.0147	0.0343	0.0261	0.022	0.0041	0.0212	0	0.0063	0.0478	0.081	0.0307	0.0408	0	0	0	0.0004	0.0399	0	0	0.0203
L177	0.616	0.386		L177	0	0	0	0	0.0715	0.1	0.0708	0.0082	0.0147	0	0	0	0	0.0048	0	0.0019	0.0796	0	0	0	0	0	0	0.0028	0	0.022	0.0025	0.013	0.0568	0.0311	0	0	0.0485	0.0102	0	0	0	0.0236	0.0267	0.1008	0.0654	0	0	0	0
L178	0.681	0.319		L178	0.0374	0.0931	0.0588	0	0.0096	0.054	0.005	0	0.0255	0.0484	0.0579	0.0762	0.0182	0.0227	0	0	0.074	0	0.0265	0.0132	0.0118	0	0	0	0.0097	0.0145	0.0262	0	0	0	0.0023	0	0.0424	0	0	0.0236	0	0	0.0009	0.024	0.0029	0.061	0.0087	0.0054	0.0406
L179	0.696	0.306		L179	0	0.1051	0.1076	0	0.1226	0.139	0.0186	0.1044	0.0158	0.0127	0.0617	0	0	0	0	0	0	0.0127	0	0.0431	0.0127	0	0	0.0415	0.0429	0	0	0.1064	0	0	0	0	0	0.1202	0	0.0115	0.0091	0	0	0	0.0155	0	0	0	0
L180	0.612	0.389		L180	0	0.1105	0.0876	0	0.0688	0.0365	0.0148	0.0914	0.0168	0.0094	0.0693	0	0.007	0	0	0	0	0.0006	0.0058	0.0202	0	0	0	0.0533	0.0335	0	0	0.0774	0	0	0.0068	0	0	0.0864	0.0147	0.0168	0.0426	0.0323	0.0109	0	0.0107	0	0	0	0
L181	0.611	0.39		L181	0	0	0	0	0.0645	0.0954	0.0662	0	0.0106	0	0	0	0	0.007	0	0.0041	0.0742	0	0	0	0	0	0	0.0038	0	0.0261	0.0037	0.0085	0.0574	0.0285	0	0	0.0476	0.0034	0	0	0	0.0139	0.0428	0.09	0.0601	0	0	0	0
L182	0.552	0.449		L182	0	0.0567	0	0	0.0476	0.0381	0.0481	0.0236	0	0	0.0128	0	0	0	0	0	0.0608	0	0	0	0	0	0	0.0226	0	0	0	0	0.0364	0	0	0	0.0379	0	0	0	0	0.0525	0	0.1098	0.0491	0	0	0	0
L183	0.581	0.421		L183	0.0153	0.0397	0.0355	0	0.0632	0.1004	0	0.1054	0.002	0	0	0	0	0	0	0.0093	0.0166	0	0	0	0	0	0	0	0	0	0	0.07	0.1136	0	0.005	0	0.0669	0	0	0	0	0.0983	0.0124	0.1773	0	0	0	0	0
L184	0.713	0.287		L184	0	0.0142	0.0066	0.0533	0.0268	0.0221	0.0961	0.0147	0.0766	0.0518	0.0338	0	0.0226	0.0387	0	0	0.0658	0.0476	0.004	0	0	0	0	0.0243	0.0154	0	0	0	0	0	0.0284	0	0	0.0986	0.0247	0	0.0017	0	0.0343	0	0	0	0	0	0
L185	0.754	0.249		L185	0.0337	0.0183	0.0414	0.0505	0.0936	0.1223	0.0565	0.0496	0.0581	0	0.0033	0.013	0	0.003	0	0	0.0916	0.0072	0	0	0	0	0	0	0.0181	0.03	0.0617	0.0414	0.0471	0.0017	0	0	0.0821	0.0784	0.0007	0	0	0.0244	0.046	0.0661	0.0686	0.0314	0	0	0
L186	0.873	0.128		L186	0.0112	0.0146	0.081	0.0381	0.0554	0	0	0	0.073	0	0.0011	0	0	0.0433	0.0605	0.0567	0.0437	0.0538	0.0133	0.0502	0.0335	0.0047	0	0	0.027	0.0019	0.0439	0.0191	0	0.0223	0	0.0433	0.0444	0.1044	0	0	0	0	0	0	0.0046	0.0416	0.0261	0.026	0.0231
L187	0.665	0.337		L187	0.0666	0.0873	0.0476	0	0.0764	0.0218	0.0119	0.0055	0	0	0	0	0.0099	0	0.0105	0	0	0.0061	0	0	0	0	0	0	0	0	0	0.0521	0	0.0328	0	0	0.0015	0.0632	0	0.0538	0	0.0547	0.0029	0.0112	0.0225	0	0.0193	0.0148	0.0255
L188	0.767	0.233		L188	0	0.0401	0.0699	0.1223	0.0137	0	0	0	0.1235	0.0039	0	0	0	0	0	0.035	0.2479	0.0139	0.0269	0	0	0.0269	0.023	0.0014	0.0183	0.0544	0	0	0.0558	0.0255	0	0	0.0452	0.0317	0	0	0	0.0276	0	0.0784	0	0.0383	0.0218	0.0214	0.0288
L189	0.576	0.425		L189	0	0.005	0	0	0.0225	0.0149	0.0241	0	0.0008	0	0	0	0	0	0	0	0.2087	0	0	0	0	0	0	0	0	0	0	0.0035	0.0484	0.0826	0	0.0894	0	0.058	0.014	0.0052	0	0	0	0.0156	0	0	0	0	0
L190	0.764	0.236		L190	0	0	0.0042	0.0002	0.0017	0.0253	0.0237	0	0	0	0	0.0169	0	0	0	0.0211	0.1412	0	0.0001	0	0	0.0457	0	0.0669	0	0.0032	0.0285	0	0	0.0354	0.0121	0	0	0.0522	0.0171	0	0	0	0	0	0	0	0.0215	0.0206	0.0681
L191	0.946	0.055		L191	0.0069	0	0.0342	0.051	0.0154	0.0277	0.0566	0	0.0157	0.1046	0.0334	0.0068	0.0124	0	0.0417	0	0.068	0.0336	0	0.1136	0.1045	0	0	0.0104	0.0586	0	0.0879	0.0148	0	0.0245	0.0328	0	0.06	0.0879	0	0.0079	0.015	0.0133	0	0	0.0907	0	0.0467	0.0451	0.0442
L192	0.733	0.268		L192	0	0.0184	0	0.0795	0.0244	0.0036	0.0281	0	0.0513	0	0	0	0	0.0082	0	0	0.0879	0	0.0081	0	0	0	0	0	0	0	0	0.0053	0.0446	0.0012	0	0.0531	0	0	0	0	0	0.0211	0.0145	0.0605	0	0.017	0	0	0
L193	0.938	0.064		L193	0.0441	0.0007	0.046	0.1233	0.0879	0.1859	0.1048	0.0359	0.11	0.084	0.0062	0.0018	0.0635	0	0	0.0146	0.054	0	0	0.0106	0	0	0	0	0	0	0.0793	0.0207	0	0.0225	0.0274	0	0	0.0918	0.0546	0	0.0528	0	0	0	0	0.0199	0	0	0.011
L194	0.761	0.24		L194	0.121	0.1232	0.1435	0.0282	0.1815	0.1769	0.064	0.0303	0.0205	0.0052	0.0708	0.0169	0	0.061	0.0226	0.0536	0.0312	0.0241	0.0137	0.109	0.1097	0	0	0	0.0594	0	0.0136	0.1088	0.0128	0.0501	0	0.0444	0.0494	0.1113	0	0	0	0	0.0254	0	0.0048	0.0371	0	0	0.0073
L195	0.937	0.064		L195	0.0472	0	0.0092	0.1844	0	0	0	0	0.072	0.1875	0.1207	0.0339	0	0	0	0.0153	0	0.0778	0.0356	0.0046	0.0491	0.0443	0.0725	0.0733	0.0485	0.1882	0.177	0	0	0	0.0254	0	0.1156	0.0905	0.0554	0.0154	0.0008	0	0	0	0.0419	0.1757	0.025	0.0259	0.0777
L196	0.066	0.935		L196	0	0	0	0	0	0	0.0211	0	0	0	0	0	0	0	0	0	0	0	0	0	0	0	0	0	0	0	0	0	0.0359	0	0	0	0	0	0.0044	0	0.0389	0.0298	0.0486	0.042	0	0	0	0	0
L197	0.16	0.844		L197	0	0	0	0	0	0	0	0	0	0	0	0	0	0	0	0	0	0	0	0	0	0	0	0	0	0	0	0	0.0727	0	0	0.0217	0.0866	0	0	0.0496	0	0.0464	0.0788	0.1059	0	0	0	0	0
L198	0.045	0.958		L198	0	0	0	0	0	0	0	0	0	0	0	0	0	0	0	0	0	0	0	0	0	0	0	0	0	0	0	0	0	0	0	0.0313	0	0	0	0.0397	0	0.0086	0.0525	0	0	0	0	0	0
L199	0.004	0.995		L199	0	0	0	0	0	0	0.0616	0	0	0	0	0	0	0	0	0	0.0049	0	0	0	0	0	0	0	0	0	0	0	0.0338	0.0179	0.0121	0.0061	0	0	0.0099	0.0046	0.0001	0	0.1003	0	0	0	0	0	0
L200	0.032	0.971		L200	0	0	0	0	0	0	0	0	0	0	0	0	0	0	0	0	0	0	0	0	0	0	0	0	0	0	0	0	0.0233	0.0232	0	0.013	0	0	0	0.0764	0.0007	0.0212	0.0223	0.005	0	0	0	0	0
L201	0.028	0.974		L201	0	0	0	0	0	0	0	0	0	0	0	0	0	0	0	0	0	0	0	0	0	0	0	0	0	0	0	0	0.0465	0	0	0	0	0	0	0.0325	0	0.0364	0.0526	0.0452	0	0	0	0	0
L202	0.015	0.987		L202	0	0	0	0	0	0	0.0006	0	0	0	0	0	0	0	0	0	0	0	0	0	0	0	0	0	0	0	0	0	0	0	0	0.0082	0	0	0	0	0	0	0.0502	0.006	0	0	0	0	0
L203	0.492	0.512		L203	0.0177	0.0729	0.0533	0	0.0241	0.1719	0	0.0675	0	0	0	0	0	0	0	0	0.0728	0	0	0	0	0	0	0	0	0	0	0.0094	0	0	0	0	0.08	0	0	0	0	0.0256	0.0617	0.0894	0	0	0	0	0
L204	0.017	0.985		L204	0	0	0	0	0	0	0.0026	0	0	0	0	0	0	0	0	0	0	0	0	0	0	0	0	0	0	0	0	0	0.0001	0	0	0.0015	0	0	0	0	0	0	0.0519	0.0083	0	0	0	0	0
L205	0.107	0.896		L205	0	0	0	0	0	0	0.0284	0	0	0	0	0	0	0	0	0	0	0	0	0	0	0	0	0	0	0	0	0	0	0	0	0.0405	0	0	0	0	0	0.0401	0	0	0	0	0	0	0
L206	0.002	0.998		L206	0	0	0	0	0	0	0.0154	0	0	0	0	0	0	0	0	0	0	0	0	0	0	0	0	0	0	0	0	0	0.0071	0	0	0.0256	0	0	0	0	0	0	0.031	0	0	0	0	0	0
L207	0.059	0.945		L207	0	0	0	0	0	0	0.003	0	0	0	0	0	0	0	0	0	0	0	0	0	0	0	0	0	0	0	0	0	0.0338	0.0109	0	0.0158	0.0038	0	0	0.0224	0.0174	0.02	0.0767	0.015	0	0	0	0	0
L208	0.003	0.997		L208	0	0	0	0	0	0	0	0	0	0	0	0	0	0	0	0	0	0	0	0	0	0	0	0	0	0	0	0	0.0075	0	0	0.0263	0	0	0	0.019	0.0146	0	0.0548	0	0	0	0	0	0
L209	0.417	0.584		L209	0	0	0	0	0	0	0.003	0	0.0142	0.002	0	0	0	0	0.0313	0	0	0	0	0	0.0076	0	0	0	0	0.2358	0.1083	0	0	0	0	0.037	0.0236	0	0	0.0045	0.0407	0	0	0	0	0.1109	0	0	0
L210	0.023	0.979		L210	0	0	0	0	0	0	0	0	0	0	0	0	0	0	0	0	0	0	0	0	0	0	0	0	0	0	0	0	0	0	0	0.0203	0	0	0	0	0	0	0.0156	0	0	0	0	0	0
L211	0.468	0.534		L211	0	0	0	0.0534	0	0	0	0	0	0	0	0.0747	0.0674	0.0837	0.079	0.0788	0	0.0802	0.1612	0	0	0.0672	0.0962	0.1386	0.106	0	0	0	0	0	0	0.0178	0	0	0	0	0	0	0	0	0	0	0.1662	0.1671	0
L212	0.009	0.993		L212	0	0	0	0	0	0	0.0093	0	0	0	0	0	0	0	0	0	0	0	0	0	0	0	0	0	0	0	0	0	0.0235	0	0	0.0482	0	0	0	0.034	0	0	0.0312	0	0	0	0	0	0
L213	0.002	0.998		L213	0	0	0	0	0	0	0.0134	0	0	0	0	0	0	0	0	0	0	0	0	0	0	0	0	0	0	0	0	0	0.0098	0	0	0	0	0	0	0.0336	0	0	0.012	0.0244	0	0	0	0	0
L214	0.036	0.965		L214	0	0	0	0	0	0	0.0041	0	0	0	0	0	0	0	0	0	0.0111	0	0	0	0	0	0	0	0	0	0	0	0	0	0	0.0337	0	0	0	0.0028	0	0	0	0	0	0	0	0	0
L215	0.701	0.302		L215	0.1885	0.1945	0.1689	0	0.1055	0.1213	0	0.0924	0	0	0	0.0088	0.0056	0.0243	0.0072	0.0412	0.0009	0.0273	0.0133	0.0249	0.0203	0	0	0	0	0	0.0127	0.0555	0.003	0	0	0	0.0087	0	0	0	0	0	0.0791	0.0177	0.0221	0	0	0	0.0314
L216	0.49	0.512		L216	0	0	0.0138	0	0	0.1456	0	0.0456	0	0	0	0	0	0	0	0	0.1176	0	0	0	0	0	0	0	0	0.0107	0	0	0.0095	0	0	0	0.0553	0	0	0	0.0253	0.0413	0.0748	0.0821	0	0	0	0	0
L217	0.559	0.444		L217	0	0	0	0	0	0.0651	0	0	0	0	0.0245	0	0	0	0	0	0.0784	0	0	0	0	0	0	0	0	0	0	0	0.0621	0	0.0003	0	0.0364	0.0161	0.0014	0	0.0038	0.0036	0.117	0.0607	0	0	0	0	0
L218	0.734	0.268		L218	0	0	0	0.0005	0	0.0985	0	0.0245	0	0.0084	0	0.0181	0	0.037	0	0.0031	0.0422	0	0	0	0	0.0059	0	0	0	0	0.042	0	0.0392	0	0	0	0.0524	0	0	0	0	0	0.1149	0.0038	0	0.0107	0	0	0.0027
L219	0.427	0.572		L219	0	0	0	0	0	0.0599	0.0153	0	0	0	0	0	0	0	0	0	0	0	0	0	0	0	0	0	0	0	0	0	0.0089	0	0	0	0.0514	0	0	0	0	0	0.0173	0.0381	0	0	0	0	0
L220	0.602	0.4		L220	0.0113	0	0.0136	0	0.0421	0.1587	0.0005	0.0183	0	0	0	0	0	0	0	0	0.0473	0	0	0	0.0089	0	0	0	0	0.0117	0.002	0	0.0447	0	0.0457	0	0.0042	0	0.0636	0	0.0227	0.0229	0.0671	0.1251	0	0	0	0	0
L221	0.538	0.464		L221	0	0	0	0	0.0364	0.0606	0.0625	0	0.0042	0	0.0067	0.0197	0	0	0	0	0.0116	0	0	0	0.0096	0	0	0	0	0	0.0146	0.0144	0	0.0185	0.0117	0	0.0175	0.0025	0.0076	0.0195	0.0591	0	0.0347	0.0066	0	0	0	0	0
L222	0.521	0.48		L222	0	0.0249	0.0105	0	0	0.0366	0.0278	0.0061	0	0	0	0	0	0	0	0	0	0	0	0	0	0	0	0	0	0.0008	0	0.0413	0	0	0	0.0141	0.0957	0	0	0	0	0	0.0423	0.0493	0	0	0	0	0
L223	0.546	0.456		L223	0	0	0	0	0	0.1122	0.0168	0	0	0	0	0	0	0	0	0	0.0267	0	0	0	0	0	0	0	0	0	0.0011	0	0	0	0	0	0.03	0	0	0	0	0	0.0028	0.0103	0	0	0	0	0
L224	0.462	0.54		L224	0	0	0	0	0	0.1048	0.0974	0	0	0	0	0	0	0	0	0	0.0811	0	0	0	0	0	0	0	0	0	0	0	0.0452	0	0	0	0	0	0	0.0389	0.0409	0.1002	0.0248	0.1128	0	0	0	0	0
L225	0.478	0.523		L225	0	0.0336	0.015	0	0	0	0.0019	0.0049	0	0	0	0	0	0	0	0.0036	0	0	0	0	0.0105	0	0	0	0	0	0	0	0.0442	0.0133	0	0.0495	0	0.0194	0	0.0071	0.0712	0.0025	0.0226	0	0	0	0	0	0.0068
L226	0.368	0.633		L226	0	0	0	0	0	0	0.0922	0	0	0	0.0285	0	0	0	0	0.0013	0.0322	0	0	0.0141	0.0304	0	0	0	0	0	0	0.0288	0.0317	0.0156	0	0	0	0	0	0	0.0398	0.031	0.0258	0	0	0	0	0	0
L227	0.627	0.373		L227	0.119	0.1279	0.0809	0.0212	0.0658	0.1154	0.0581	0.1245	0.035	0	0	0	0.0279	0	0	0.0157	0.0569	0	0	0	0	0	0	0	0	0	0.0083	0.0514	0.0225	0	0.012	0	0	0	0	0	0.0108	0.0463	0.0633	0.0499	0	0	0	0	0.0154
L228	0.383	0.62		L228	0	0	0	0	0	0	0	0	0	0	0	0	0	0	0	0	0.0265	0	0	0	0	0	0	0	0	0	0	0.0024	0.0574	0	0.0049	0.0166	0	0	0	0.0024	0.0457	0.0486	0.0538	0.0181	0	0	0	0	0
L229	0.506	0.496		L229	0	0.0165	0	0	0	0	0.0129	0.0143	0	0	0	0	0	0	0	0	0	0	0	0	0	0	0	0	0	0	0	0	0	0	0	0	0.0014	0	0.0272	0.0119	0	0	0.0547	0	0	0	0	0	0
L230	0.463	0.539		L230	0	0.0253	0	0	0	0.0356	0.0145	0.0295	0	0	0	0	0	0	0	0	0.0145	0	0	0.0569	0.065	0.001	0	0	0	0	0.0069	0	0	0.0196	0	0	0	0.003	0	0	0.0422	0	0	0	0	0	0	0	0
L231	0.558	0.443		L231	0	0.0136	0.0116	0	0	0	0	0	0	0	0	0	0	0	0	0	0.2027	0	0	0	0	0	0	0	0	0	0	0.0043	0	0	0	0	0.0258	0.0212	0	0	0	0	0.0397	0.0503	0	0	0	0	0
L232	0.532	0.469		L232	0	0	0	0	0	0	0	0	0	0	0.0035	0	0	0	0	0	0	0	0	0	0.0309	0	0	0	0	0	0	0	0	0	0	0	0	0	0.0024	0	0	0	0.03	0	0	0.0022	0	0	0.1075
L233	0.701	0.301		L233	0.0378	0	0.0549	0	0	0	0	0	0	0.0031	0.0445	0.0222	0	0.0501	0	0.0373	0.0033	0.0744	0.053	0	0	0.0557	0.0175	0.1241	0.0464	0.0192	0	0	0	0	0.0204	0.0041	0.0051	0	0	0	0	0	0.0261	0	0	0	0.0159	0.0117	0.036
L234	0.014	0.988		L234	0	0	0	0	0	0	0	0	0	0	0	0	0	0	0	0	0	0	0	0	0	0	0	0	0	0	0	0	0.0045	0	0	0	0	0	0	0	0	0.018	0.0513	0	0	0	0	0	0
L235	0.001	0.999		L235	0	0	0	0	0	0	0	0	0	0	0	0	0	0	0	0	0	0	0	0	0	0	0	0	0	0	0	0	0	0	0	0.0155	0	0	0	0	0	0	0	0	0	0	0	0	0
L236	0.256	0.746		L236	0	0	0	0	0	0	0.0626	0	0	0	0	0	0	0	0	0	0.0551	0	0	0	0	0	0	0	0	0	0	0	0.0076	0	0.0471	0	0	0	0.0087	0	0.0024	0	0.0265	0	0	0	0	0	0
L237	0.011	0.989		L237	0	0	0	0	0	0	0.012	0	0	0	0	0	0	0	0	0	0.0149	0	0	0	0	0	0	0	0	0	0	0	0	0	0	0	0	0	0	0	0	0	0.0411	0	0	0	0	0	0
L238	0.42	0.581		L238	0	0	0	0	0	0.052	0.0695	0.0082	0	0	0	0	0	0	0	0	0.0401	0	0	0	0	0	0	0	0	0	0	0	0	0	0.0135	0	0.0237	0	0.0363	0.0289	0.0321	0	0.0599	0.0262	0	0	0	0	0
L239	0.102	0.901		L239	0	0	0	0	0	0	0.071	0	0	0	0	0	0	0	0	0	0	0	0	0	0	0	0	0	0	0	0	0	0	0	0	0	0	0	0	0	0	0.0056	0.0488	0	0	0	0	0	0
L240	0.004	0.996		L240	0	0	0	0	0	0	0.021	0	0	0	0	0	0	0	0	0	0.0102	0	0	0	0	0	0	0	0	0	0	0	0.0036	0	0	0	0	0	0	0	0	0	0.0022	0	0	0	0	0	0
L241	0.001	0.999		L241	0	0	0	0	0	0	0	0	0	0	0	0	0	0	0	0	0.0174	0	0	0	0	0	0	0	0	0	0	0	0.0074	0	0	0.0193	0	0	0	0	0	0	0.0053	0	0	0	0	0	0
L242	0.452	0.552		L242	0	0	0.0051	0	0.0689	0.0802	0.1173	0.0689	0	0	0	0	0	0	0	0	0.1758	0	0	0	0	0	0	0	0	0	0	0.0366	0.048	0	0.0473	0	0	0	0.0624	0	0	0	0.0209	0.0723	0	0	0	0	0
L243	0.783	0.219		L243	0.2197	0.2372	0.22	0.0602	0.217	0.1406	0.0703	0.1632	0.0517	0.0046	0.0168	0.0097	0.0567	0.0491	0	0.0051	0.0044	0.0368	0.0042	0.0126	0	0	0	0.0078	0.0058	0.0313	0.0123	0.1912	0.0647	0.0197	0	0.0076	0.0399	0.0615	0	0	0.0008	0.0588	0.0179	0.0863	0	0.0656	0	0	0.0183
L244	0.093	0.91		L244	0	0	0	0	0	0	0.035	0	0	0	0	0	0	0	0	0	0	0	0	0	0	0	0	0	0	0	0	0	0.0038	0	0	0.0587	0	0	0	0.065	0	0	0.0674	0	0	0	0	0	0
L245	0.086	0.917		L245	0	0	0	0	0	0	0.0075	0	0	0	0	0	0	0	0	0	0	0	0	0	0	0	0	0	0	0	0	0	0.0474	0.0218	0	0.0388	0	0	0.013	0.0675	0.0226	0	0.0836	0.0193	0	0	0	0	0
L246	0.017	0.987		L246	0	0	0	0	0	0	0.0487	0	0	0	0	0	0	0	0	0	0	0	0	0	0	0	0	0	0	0	0	0	0	0	0	0	0	0	0	0.033	0	0	0.0913	0	0	0	0	0	0
L247	0.064	0.941		L247	0	0	0	0	0	0	0.0253	0	0	0	0	0	0	0	0	0	0	0	0	0	0	0	0	0	0	0	0	0	0.0461	0	0	0.0066	0	0	0	0	0.0114	0	0.1642	0.0286	0	0	0	0	0
L248	0.161	0.841		L248	0	0	0	0	0	0	0	0	0	0	0	0	0	0	0	0	0.0187	0	0	0	0	0	0	0	0	0	0	0	0.0739	0	0.0241	0.0101	0.082	0	0.0533	0	0.0539	0.0121	0.1115	0.0544	0	0	0	0	0
L249	0.808	0.195		L249	0.0521	0	0.0309	0.0656	0	0.0731	0	0.0371	0.0581	0.0597	0.0406	0.0195	0.0224	0	0.1867	0	0	0	0	0.0171	0.0251	0.1011	0.1178	0	0	0.0688	0.1277	0.0121	0	0.0611	0.0455	0.0876	0.1219	0.0242	0.0066	0.0223	0.0476	0	0	0	0.082	0.0949	0	0	0.0119
L250	0.494	0.509		L250	0.0679	0.2035	0.0829	0	0.0141	0.0182	0.0103	0.0864	0	0	0	0	0	0	0	0	0.0064	0	0	0	0	0	0	0	0	0.0131	0	0.0588	0.0198	0	0.0316	0	0.0741	0	0.0198	0	0.038	0	0.0541	0.0396	0	0.0644	0	0	0
L251	0.075	0.926		L251	0	0	0	0	0	0	0.0598	0	0	0	0	0	0	0	0	0	0	0	0	0	0	0	0	0	0	0	0	0	0.0649	0	0	0.0095	0	0	0	0	0	0.0232	0.0806	0.0255	0	0	0	0	0
L252	0.69	0.311		L252	0.0731	0.0112	0.009	0.0378	0.0273	0.1261	0.0765	0.0941	0.023	0.189	0.0731	0	0.072	0.0068	0.0141	0	0.1006	0.0161	0.0093	0	0.0052	0	0.0088	0	0	0	0	0.0405	0.0087	0	0.125	0	0	0.0089	0.1531	0	0.1937	0	0.0072	0	0.0326	0.0256	0	0	0
L253	0.85	0.152		L253	0.0816	0.0544	0.1116	0.1035	0.1065	0.1416	0.1482	0.1222	0.0432	0.1577	0.0517	0.0307	0.0414	0.0241	0.0248	0.0076	0.0835	0.0353	0	0.0498	0.0775	0	0	0	0	0.0123	0.0007	0.1086	0	0	0.1078	0	0	0.0103	0.1052	0	0.1027	0	0.0513	0	0	0	0	0	0
L254	0.646	0.355		L254	0.0908	0	0.0032	0.1506	0.0574	0.0987	0.0706	0.025	0	0	0	0.2732	0.1144	0.0724	0.0177	0.1859	0.5234	0	0	0.0222	0.0308	0	0	0	0	0.031	0	0.111	0.1461	0.0016	0.0167	0	0.0456	0	0.0085	0	0.0296	0.1448	0	0.3036	0.0312	0	0	0	0
L255	0.063	0.938		L255	0	0	0	0	0	0	0.0163	0	0	0	0	0	0	0	0	0	0	0	0	0	0	0	0	0	0	0	0	0	0	0	0.028	0.0507	0	0	0.0113	0.0575	0	0	0.0808	0	0	0	0	0	0
L256	0.028	0.975		L256	0	0	0	0	0	0	0.0541	0	0	0	0	0	0	0	0	0	0	0	0	0	0	0	0	0	0	0	0	0	0.0032	0	0	0	0	0	0	0.0363	0	0	0.0953	0	0	0	0	0	0
L257	0.718	0.282		L257	0.0239	0	0.049	0.0428	0.0584	0	0.0164	0	0	0.1135	0.2088	0.0662	0.0148	0.0265	0.0547	0	0	0	0	0.8565	0.9728	0.0215	0.0479	0.0004	0.009	0.0537	0.0201	0	0	0	0	0.0082	0	0.035	0	0	0.0246	0	0	0	0.0594	0.0802	0	0	0
L258	0.836	0.165		L258	0.0457	0	0.0101	0	0	0.0077	0	0	0.0964	0.0904	0	0.0488	0.0421	0	0.0967	0.0277	0	0.0268	0.0374	0	0	0.0512	0.0529	0.0362	0.0103	0.0447	0.0396	0	0	0.1499	0.008	0.0069	0.0297	0.0359	0	0.188	0.0272	0.0336	0	0	0.1891	0.0547	0.1353	0.1418	0.1232
L259	0.525	0.477		L259	0	0	0	0	0	0	0.0475	0	0.0254	0.0736	0.1245	0.0553	0.0239	0.1008	0.0726	0	0	0.0847	0.0336	0	0.0044	0.0588	0.0344	0.0572	0.1401	0.0595	0.0117	0.0011	0	0.0295	0	0.0425	0	0	0	0	0.0372	0	0	0	0	0	0.021	0.0235	0
L260	0.812	0.189		L260	0.1322	0.0478	0.075	0.1649	0.0681	0.0971	0.0453	0.0055	0.1406	0.1424	0.0784	0	0.0515	0.0261	0	0	0	0.0812	0.0389	0.0323	0.0381	0.026	0.0013	0	0.0132	0.139	0.2179	0	0	0.0417	0.0586	0.0577	0.1525	0.0884	0.0571	0	0	0	0	0	0.0357	0.1	0	0	0
L261	0.997	0.004		L261	0.0541	0	0	0.158	0	0	0	0	0.0061	0.0869	0.0662	0.0585	0.0465	0.1133	0.1348	0.1057	0	0.2009	0.16	0.0089	0	0.0962	0.0824	0.1845	0.1404	0.0532	0.0651	0	0	0	0.0213	0.0078	0.0425	0.0385	0	0	0	0	0	0	0	0.0397	0.1729	0.1742	0.1593
L262	0.705	0.298		L262	0.0276	0.0089	0.0251	0.2573	0.0739	0.0511	0.0179	0.0444	0.1127	0.2888	0.117	0.0296	0.0868	0.0297	0	0	0	0.0622	0	0	0.0012	0	0	0	0.0604	0.0848	0.1671	0	0.2081	0.0359	0.1401	0.1348	0.0733	0.0445	0.1242	0	0.1939	0	0.1443	0	0.01	0.1427	0	0	0
L263	0.745	0.256		L263	0.0226	0	0.0049	0.0142	0.0271	0.0597	0.0158	0.0146	0	0.0198	0.0454	0.0839	0.0441	0.0224	0	0	0	0.0229	0.0046	0.2905	0.3218	0.0885	0.094	0.0194	0.0225	0	0.057	0.0167	0	0.0294	0	0	0.0017	0.0052	0	0.0488	0	0	0	0	0.0542	0.0258	0.0501	0.0414	0.0133
L264	0.895	0.104		L264	0.0267	0	0	0.1206	0	0	0	0.0065	0.0039	0	0.0343	0.1868	0.099	0.1301	0.4162	0.1082	0	0.1111	0.1927	0.017	0.0471	0.2247	0.2898	0.2615	0.1631	0	0	0	0	0	0.009	0	0	0	0	0.033	0	0	0	0	0.0682	0	0.2402	0.2394	0.1656
L265	0.739	0.263		L265	0.028	0	0	0.0559	0.0486	0.005	0.0406	0.0205	0	0.0406	0.0213	0.0724	0.0764	0	0.0246	0.0019	0.0006	0.0367	0	0.0178	0.0545	0.076	0.0833	0	0	0.076	0.0426	0	0	0	0.0964	0.0851	0.0494	0.0481	0.0629	0	0.0373	0	0.0305	0	0.0193	0.0618	0	0	0
L266	0.794	0.207		L266	0.0486	0.0218	0.0159	0.1182	0.0933	0.0481	0.0312	0.0301	0.3857	0.1201	0.0976	0	0.0057	0.0409	0	0.0141	0.1256	0.0862	0	0	0	0.0241	0	0	0.0236	0.0612	0.0504	0.0606	0	0.068	0.0442	0.0404	0.0112	0.0076	0.029	0.0092	0.0047	0	0.0044	0	0	0.0376	0	0	0
L267	0.836	0.165		L267	0.0144	0	0	0.0928	0	0	0	0	0.1018	0.0175	0.0557	0.0731	0.1109	0.1038	0.2013	0.0259	0	0.0869	0.0771	0.0051	0.0577	0.7192	0.8983	0.1999	0.1373	0.0349	0	0.0062	0	0	0.0099	0.0217	0	0	0.0056	0	0	0.0025	0	0	0.0651	0.0699	0.1356	0.1347	0.0842
L268	0.935	0.065		L268	0.0048	0	0	0.0632	0	0.0078	0	0	0	0.0012	0.0147	0.0817	0.0181	0.0799	0.113	0.1028	0	0.0967	0.0681	0	0	0.1001	0.0597	0.09	0.0886	0.0014	0	0	0	0	0.0038	0.013	0	0	0	0.0375	0	0	0	0	0	0	0.1654	0.1757	0.1082
L269	0.868	0.134		L269	0	0	0	0.1799	0	0	0	0	0	0.003	0.0209	0.0577	0.0603	0.1282	0.3074	0.1787	0	0.1763	0.1805	0.0248	0	0.1575	0.1242	0.2546	0.1476	0	0	0	0	0.0302	0	0	0	0	0	0.0038	0	0	0	0	0	0	0.2223	0.2261	0.0882
L270	0.914	0.087		L270	0.0571	0	0	0.0889	0	0.0777	0	0.0323	0.1139	0.0991	0.0513	0.0882	0.0338	0.01	0.0534	0	0.0249	0.0237	0	0.2235	0.2355	0.0773	0.0742	0	0.0087	0	0.0341	0.0434	0	0.0462	0.0093	0	0	0.0072	0	0.0188	0	0	0	0	0.062	0	0.0248	0.0294	0.0443
L271	0.769	0.232		L271	0.0276	0	0	0.0821	0.0993	0.0353	0.0842	0.025	0.0124	0.0727	0.1278	0.1055	0.1627	0.0897	0.0533	0	0.0696	0.1032	0.0326	0.3021	0.2694	0.0284	0.01	0.0099	0.234	0	0.0158	0.0856	0	0.0426	0	0	0	0.0087	0	0.0283	0.0011	0.0003	0	0	0.0099	0.0145	0.0086	0	0.0147
L272	0.637	0.365		L272	0.0659	0	0	0.1438	0.0802	0.0796	0.107	0.0616	0.0278	0.1159	0.0066	0	0.0362	0.0122	0	0.067	0.0963	0.0165	0.053	0	0	0	0	0	0.0257	0.0122	0.0377	0.1116	0.1888	0	0.0835	0	0.0552	0.0794	0.148	0	0.1433	0.1629	0.0557	0.1724	0	0.0896	0	0	0
L273	0.778	0.223		L273	0.1488	0.0724	0.1178	0.017	0.1055	0.0502	0	0.0722	0.0327	0.0619	0.0895	0.0168	0.0078	0	0.0084	0.0523	0.0047	0.015	0.0124	0.0298	0.0664	0.0518	0.0899	0.0619	0	0.0948	0	0	0	0	0	0	0	0.0215	0	0	0.005	0	0	0	0.1127	0.0786	0.026	0.028	0.0171
L274	0.635	0.368		L274	0	0.0086	0	0.0598	0	0.0646	0.1153	0.0215	0.1406	0.6125	0.0566	0	0.0151	0.0125	0	0	0	0.019	0.0023	0	0	0	0	0	0	0.1132	0.0519	0	0.0784	0.0482	0.5313	0.1222	0	0.076	0.6203	0.0652	0.5976	0.0206	0	0	0.0164	0.1209	0	0	0
L275	0.997	0.003		L275	0.028	0	0.0139	0.139	0	0	0	0	0.0205	0	0	0.0535	0.0548	0.0346	0.1455	0.1589	0	0.1649	0.1084	0	0	0.1873	0.1347	0.1356	0.1903	0.007	0.041	0	0	0	0	0	0	0	0	0	0	0	0	0	0.0043	0	0.137	0.1401	0.0961
L276	0.995	0.004		L276	0.0047	0	0	0.053	0	0	0	0	0	0	0.0036	0.0527	0.0234	0.097	0.22	0.1569	0	0.1508	0.1772	0	0	0.1779	0.1094	0.2255	0.1713	0.0039	0	0	0	0	0.0226	0	0	0	0	0.0103	0	0	0	0	0	0	0.2385	0.2477	0.1606
L277	0.999	0.001		L277	0.0432	0	0	0.2129	0	0	0	0	0.0254	0.0456	0.0034	0.079	0.0805	0.0878	0.1914	0.1229	0	0.1667	0.1289	0.0078	0	0.2057	0.2302	0.2272	0.1406	0.02	0.0239	0	0	0	0	0	0	0	0	0	0	0	0	0	0.0174	0.0068	0.2105	0.224	0.19
L278	0.995	0.004		L278	0.0353	0	0	0.161	0	0	0	0.017	0.0526	0.0675	0.0099	0	0.0774	0.0198	0.1287	0.0798	0	0.1276	0.0733	0.0021	0	0.1612	0.1718	0.0792	0.0816	0.0318	0	0	0	0	0	0	0	0	0	0	0	0	0	0	0.0364	0.0339	0.0816	0.0927	0.0579
L279	0.716	0.284		L279	0	0.0116	0.0186	0	0.0294	0.0884	0	0	0	0	0	0	0	0	0	0.008	0	0	0	0	0	0	0	0	0	0	0	0	0	0	0	0	0	0	0	0	0	0	0	0.0493	0.0486	0	0	0	0
L280	0.722	0.279		L280	0.0548	0.0363	0.0699	0	0.1276	0.1635	0	0.0443	0	0.0647	0.0088	0	0	0	0	0	0.023	0	0	0	0	0	0	0	0	0.0263	0	0.0433	0.0013	0	0	0	0	0.0182	0	0	0	0.0262	0.0353	0.0662	0	0.0226	0	0	0
L281	0.625	0.376		L281	0.0367	0	0.0501	0	0.0495	0.1185	0	0.0139	0	0	0	0	0	0	0	0	0.067	0	0	0.0053	0	0	0	0	0	0	0	0.0246	0	0	0	0	0.0654	0	0	0	0	0.0358	0	0.0839	0	0.0004	0	0	0
L282	0.562	0.442		L282	0.0303	0.0056	0.0247	0	0.1216	0.1793	0.0696	0.0472	0.009	0	0	0	0	0	0	0	0.0549	0	0	0	0	0	0	0	0	0.0137	0	0.053	0	0	0	0	0	0	0	0	0	0	0	0.1072	0	0	0	0	0
L283	0.881	0.119		L283	0.0016	0	0	0.0245	0.0235	0.0085	0	0	0	0	0	0	0	0	0.0736	0.0586	0	0.0908	0.0373	0	0	0.0829	0.0511	0.0114	0.034	0.0353	0	0	0.0127	0.0016	0	0	0	0.0431	0	0	0	0.0288	0	0.0319	0.0203	0.0048	0.0049	0.0062	0.037
L284	0.497	0.506		L284	0.0272	0.0173	0.0427	0	0.0937	0.1399	0	0.0383	0	0	0	0	0	0	0	0	0.0075	0	0	0	0	0	0	0	0	0	0	0	0.0755	0	0	0	0.0784	0	0	0	0	0.0936	0.0722	0.2071	0	0	0	0	0
L285	0.527	0.474		L285	0.0402	0.0367	0.0107	0	0.0744	0.1316	0.0372	0	0.0034	0	0	0	0	0	0	0	0.0373	0	0	0	0	0	0	0	0	0	0	0.0227	0.072	0	0	0.0024	0.0541	0	0	0	0	0.0744	0.0582	0.1646	0	0	0	0	0
L286	0.667	0.335		L286	0.0405	0.0572	0.0556	0	0.0689	0.1223	0.1284	0.003	0.03	0.0096	0	0	0	0	0	0	0.066	0	0	0	0	0	0	0	0.0138	0	0	0.0305	0	0	0	0	0	0.0027	0	0	0	0.0581	0.032	0.1093	0	0	0	0	0
L287	0.455	0.547		L287	0.0227	0.01	0.0081	0	0.0616	0.1173	0	0.0718	0	0	0	0	0	0	0	0	0.036	0	0	0	0	0	0	0	0	0	0	0.0298	0.122	0	0	0.0353	0.0839	0	0	0	0	0.1696	0.1121	0.2021	0	0.0029	0	0	0
L288	0.561	0.44		L288	0	0	0	0	0	0.0121	0	0	0	0	0	0	0	0	0	0.0325	0.0936	0	0	0	0	0	0	0	0	0	0	0	0.0793	0	0	0.0368	0.0609	0	0	0	0	0.0777	0	0.1893	0	0	0	0	0
L289	0.908	0.092		L289	0.0995	0	0.0114	0.057	0.0789	0.0918	0	0	0.0277	0	0	0	0.0783	0.0268	0.0708	0.0115	0.0093	0.0889	0.1014	0	0	0.0174	0.0054	0.0728	0.1244	0	0	0.0074	0	0	0	0	0.0226	0	0	0	0	0	0	0.0483	0	0	0.0687	0.0798	0.0369
L290	0.59	0.411		L290	0.0897	0.003	0.0477	0	0.127	0.124	0.0293	0.0485	0.0064	0	0.0397	0	0.005	0	0	0	0	0	0.0006	0	0	0	0	0	0.0166	0	0	0.0959	0.0664	0	0	0.0186	0.0829	0.0065	0	0	0	0.0887	0.1125	0.1614	0	0	0	0	0
L291	0.418	0.584		L291	0	0.006	0.0231	0	0.0216	0.0457	0	0	0	0	0	0	0	0	0	0	0.0201	0	0	0	0	0	0	0	0	0	0	0	0.0471	0	0	0	0.1418	0	0	0	0	0.0704	0.0926	0.1878	0	0	0	0	0
L292	0.999	0.001		L292	0.0152	0	0	0.0832	0	0	0	0	0.0189	0.0035	0	0.0365	0.0807	0.1104	0.2029	0.1268	0	0.1369	0.1469	0	0	0.1622	0.1337	0.174	0.2294	0	0	0	0	0	0.0196	0	0	0	0	0	0	0	0	0	0	0	0.1523	0.1578	0.106
L293	0.999	0.001		L293	0.0769	0	0	0.1264	0	0	0	0	0.0894	0.0993	0.1117	0.057	0.0365	0.0525	0.0743	0.0699	0	0.1193	0.0751	0.0442	0.0504	0.249	0.2139	0.1179	0.1537	0.0755	0.0784	0	0	0	0.0359	0	0	0	0	0.0028	0	0	0	0	0.0262	0.0305	0.1259	0.1259	0.1028
L294	0.998	0.002		L294	0	0	0	0.0943	0	0	0	0	0	0.0421	0.0324	0.0715	0.0326	0.1021	0.188	0.1485	0	0.1728	0.1744	0.035	0	0.1954	0.1436	0.2076	0.1471	0.0053	0.0179	0	0	0	0.0597	0	0	0	0.0069	0.0259	0	0	0	0	0.0157	0	0.2337	0.2383	0.1614
L295	0.997	0.003		L295	0	0	0	0.1582	0	0	0	0	0.0302	0.132	0.0041	0.0497	0.0177	0.0177	0.0998	0.0916	0	0.1152	0.0593	0.0122	0.003	0.1087	0.124	0.0561	0.0273	0.0429	0.0111	0	0	0	0.0847	0	0	0	0.0627	0.0511	0.0632	0	0	0	0.0758	0.0212	0.0831	0.0783	0.079
L296	0.999	0.002		L296	0.0403	0	0	0.2036	0	0	0	0	0.1004	0.104	0.0411	0.0752	0.1062	0.085	0.0951	0.0661	0	0.1498	0.1652	0	0	0.1119	0.1124	0.0947	0.1375	0.1514	0.0814	0	0	0.0214	0.0284	0.0197	0	0.0368	0.0396	0.1041	0	0	0	0	0	0.1141	0.159	0.1729	0.1512
L297	0.883	0.118		L297	0	0	0	0.0878	0.0428	0.0558	0.0816	0	0.0567	0.086	0.0631	0	0	0.0496	0	0	0.1042	0.063	0.019	0.0218	0.0019	0	0	0	0.0458	0	0.0072	0.0046	0	0	0.0094	0.0136	0	0.0386	0	0	0	0	0	0	0	0	0	0	0
L298	0.971	0.028		L298	0	0	0	0.1195	0.1108	0.1258	0.0198	0.038	0.0927	0.1493	0.0273	0	0.0156	0	0.0213	0.0315	0.0825	0.0654	0.0175	0	0	0	0	0.0021	0.0335	0.029	0.0214	0	0	0.0023	0.0666	0	0	0.0762	0.094	0	0.0542	0	0	0	0.0168	0	0.0384	0.0455	0.0997
L299	0.996	0.003		L299	0	0.0013	0	0.1061	0	0.0111	0	0.0272	0.0168	0.0381	0	0	0	0.0207	0.0211	0.0426	0	0.0635	0.0284	0.0043	0	0.1102	0.0595	0	0.0071	0	0.0273	0	0	0.007	0	0	0	0.0389	0	0	0	0	0	0	0.0216	0.0128	0.0306	0.0377	0.0466
L300	0.999	0.001		L300	0.1428	0	0.0837	0.2104	0.1055	0.0999	0	0	0.0379	0.0565	0.009	0.0711	0.0554	0.105	0.1551	0.0978	0.0236	0.1657	0.1076	0.0398	0.0106	0.0733	0.0129	0.1136	0.1214	0.0339	0.0124	0.0235	0	0	0.0014	0	0	0.0617	0	0.0008	0	0	0	0	0	0.0338	0.1307	0.1424	0.1741
L301	0.999	0.001		L301	0.103	0.0087	0.0302	0.1057	0.0341	0.032	0	0	0.0232	0.0192	0.0308	0.0396	0.0343	0.1244	0.1882	0.1347	0	0.1554	0.1505	0.0211	0	0.1387	0.097	0.2084	0.1607	0.0203	0.0072	0	0	0	0.0098	0	0	0	0	0.0287	0	0	0	0	0.0053	0	0.247	0.2539	0.1912
L302	0.994	0.006		L302	0	0	0	0.1157	0	0	0	0	0.0389	0.0163	0	0.0242	0.0525	0.0593	0.1692	0.1663	0	0.1742	0.1536	0	0	0.2136	0.2128	0.1684	0.1305	0.0014	0	0	0	0	0	0	0	0	0	0	0	0	0	0	0.0323	0	0.1708	0.178	0.1388
L303	0.543	0.459		L303	0.0269	0.0451	0.0302	0	0.0612	0.2077	0	0.1107	0	0	0	0	0	0	0	0	0.0235	0	0	0	0	0	0	0	0	0	0	0.0251	0	0	0	0	0.0266	0	0	0	0	0	0.0855	0.0478	0	0	0	0	0
L304	0.656	0.346		L304	0	0.0378	0.0032	0	0	0.0517	0	0.036	0	0	0.028	0	0	0	0	0.0522	0.038	0	0	0	0.0212	0	0	0	0	0	0	0	0	0	0	0	0	0.072	0	0	0	0	0	0	0	0	0	0	0.0025
L305	0.975	0.026		L305	0	0	0	0.1041	0.0439	0.0891	0	0	0.0313	0.0911	0.0753	0	0	0.0399	0.0151	0	0	0.1077	0.0021	0.0184	0.0071	0.045	0.0216	0.0609	0.116	0	0	0	0	0	0.0553	0	0	0.0794	0.0234	0.0151	0	0	0	0	0	0	0.0295	0.0302	0.0854
L306	0.825	0.178		L306	0	0	0	0.0756	0.0578	0.0835	0.0557	0	0.0513	0.0264	0.0152	0	0	0	0	0.0109	0.0493	0.0419	0	0	0	0	0	0	0	0	0.0314	0.0149	0.0047	0	0	0	0	0.0337	0	0	0	0	0.0264	0.0347	0	0	0	0	0.0356
L307	0.859	0.14		L307	0	0.0252	0.0296	0.0571	0.0372	0.0195	0	0.0591	0.0219	0.0006	0.0175	0	0.0054	0.0219	0	0	0	0.0673	0.0194	0.0059	0	0	0	0.0622	0.0517	0	0	0.0288	0	0	0	0	0	0.0676	0	0	0	0	0	0	0	0	0	0	0
L308	0.898	0.105		L308	0	0	0	0.0641	0	0	0.0099	0	0.0172	0.2049	0.0356	0	0.0185	0.0167	0.0724	0.0523	0	0.0905	0.0141	0.038	0.0147	0.0496	0.0059	0.0032	0.0592	0	0.0495	0	0	0.0478	0.0544	0.0428	0	0.0293	0.081	0.0488	0.1256	0	0	0	0.0178	0.0339	0.048	0.0447	0.0767
L309	0.851	0.15		L309	0.0743	0	0.0273	0.0331	0.0016	0.0964	0	0	0.0482	0.0335	0.0101	0	0.0495	0.0176	0.0684	0.0178	0.0253	0.0176	0	0	0	0.0598	0.027	0.0774	0.0839	0	0	0	0	0	0.0039	0	0	0.0025	0	0	0	0.022	0	0.0457	0.0283	0	0.0777	0.0757	0.0808
L310	0.618	0.385		L310	0.1117	0.0219	0.0669	0	0.0653	0.2054	0.0536	0.0722	0.0202	0	0	0	0	0	0	0	0.017	0	0	0	0	0	0	0	0	0	0	0.0211	0.0419	0	0	0	0.0272	0	0	0	0	0.0663	0.0332	0.168	0	0	0	0	0
L311	0.594	0.407		L311	0.0082	0	0.0158	0	0.067	0.185	0.0369	0.0196	0.0051	0	0	0	0	0	0	0	0.0881	0	0	0	0	0	0	0	0	0	0	0.009	0.054	0	0	0	0.0131	0	0	0	0	0.0854	0	0.1976	0	0	0	0	0
L312	0.977	0.023		L312	0	0	0	0.1011	0	0	0	0	0.0599	0.0316	0	0.0134	0.012	0.0191	0.0374	0.0339	0	0.0628	0.042	0.0232	0	0.0859	0.0698	0.0151	0.0296	0	0	0	0	0	0	0.0595	0	0	0	0	0	0.0116	0	0	0.0229	0.0475	0.0409	0.0389	0.0505
L313	0.604	0.397		L313	0.0911	0.0767	0.0632	0	0.1004	0.1695	0.027	0.016	0	0	0	0	0	0	0	0	0.0479	0	0	0	0	0	0	0	0.0177	0	0	0.023	0.0517	0	0	0.0179	0.0525	0	0	0	0	0.1301	0.0923	0.2228	0	0.023	0	0	0
L314	0.511	0.491		L314	0	0.002	0	0	0	0.0586	0	0.0485	0	0	0	0	0	0	0	0	0.2279	0	0	0	0	0	0	0	0	0.0262	0	0	0.0594	0	0	0	0.2849	0	0	0	0	0.0592	0.0206	0.2696	0	0	0	0	0
L315	0.819	0.182		L315	0	0	0	0	0	0	0	0	0	0	0	0	0	0	0	0	0	0.0585	0.0042	0.0267	0.0142	0.0102	0.0067	0	0	0	0	0.0117	0	0	0.0387	0	0	0	0	0.0414	0	0	0	0	0.0373	0	0.0079	0.0088	0.0108
L316	0.609	0.39		L316	0	0	0	0	0	0	0	0	0	0.0228	0.0081	0	0.0033	0	0	0	0	0	0	0.0405	0.01	0	0	0.0713	0	0	0	0.0023	0.0032	0.0409	0	0	0	0.0419	0	0.0032	0	0	0.1271	0	0.0067	0	0	0	0.0721
L317	0.913	0.087		L317	0.0262	0	0.0099	0.0658	0.0108	0	0	0	0.0655	0.0499	0.0249	0	0.0192	0.0022	0.0598	0.0669	0	0.0466	0.0297	0.0126	0.0046	0.1478	0.1538	0.0796	0.0702	0.0357	0.02	0	0	0	0	0.0338	0.0154	0	0	0	0	0	0	0	0	0.0047	0.095	0.0954	0.047
L318	0.675	0.326		L318	0.0186	0	0	0.0683	0.0286	0.0135	0	0.0196	0.0058	0	0.0187	0.0496	0.0067	0.0089	0	0.0015	0.3072	0	0.018	0	0.003	0	0	0	0	0	0	0.0828	0.0304	0	0	0	0	0.1228	0	0	0.0248	0.0106	0.0373	0.0991	0.0067	0	0	0	0.0217
L319	0.636	0.365		L319	0	0	0	0	0	0	0	0	0	0	0	0	0	0	0	0	0	0	0	0	0	0	0.0001	0	0	0	0	0	0	0	0	0.0291	0	0	0	0	0	0	0.0287	0	0	0	0	0	0
L320	0.952	0.05		L320	0.0282	0	0	0.2454	0	0	0	0	0	0.0291	0.0607	0.1746	0.1887	0.2492	0.4085	0.2065	0	0.2888	0.3462	0.0265	0.0135	0.3167	0.3022	0.4692	0.3082	0.0207	0	0	0	0	0	0	0	0	0	0.0003	0	0	0	0	0	0.0127	0.4006	0.4077	0.278
L321	0.566	0.436		L321	0	0.0241	0.0198	0	0	0	0	0	0	0	0	0	0	0	0	0	0.1843	0	0	0	0	0	0	0	0	0	0	0	0	0	0	0	0.0294	0.0272	0	0	0	0	0.0487	0.0469	0	0	0	0	0
L322	0.479	0.523		L322	0	0.0453	0.0122	0	0	0	0	0	0	0	0	0	0	0	0	0	0	0	0	0.0249	0.0217	0	0	0	0	0	0	0	0	0	0	0.0222	0.0013	0.0574	0	0	0.0452	0	0.0356	0	0	0	0	0	0
L323	0.472	0.53		L323	0	0	0	0	0	0	0	0	0	0	0	0	0	0	0	0	0	0	0	0	0	0	0	0	0	0	0.022	0.0078	0	0	0.0214	0	0	0	0	0	0	0	0.0295	0	0	0	0	0	0
L324	0.457	0.545		L324	0	0	0	0	0	0	0	0	0	0	0	0	0	0	0	0.0004	0.0067	0	0	0.0069	0	0	0	0.0011	0	0	0	0.0059	0	0	0	0	0	0	0	0	0	0	0	0	0	0	0	0	0.0003
L325	0.26	0.744		L325	0	0	0	0	0	0	0	0	0	0	0	0	0	0	0	0	0	0	0	0	0	0	0	0	0	0	0	0	0.0061	0	0	0	0.0094	0	0	0	0	0	0.1299	0.0141	0	0	0	0	0
L326	0.327	0.675		L326	0	0	0	0	0	0	0	0	0	0	0	0	0	0	0	0	0	0	0	0	0	0	0	0	0	0	0	0	0.0039	0	0	0	0	0	0	0	0	0	0.0385	0.0141	0	0	0	0	0
L327	0.078	0.924		L327	0	0	0	0	0	0	0.0319	0	0	0	0	0	0	0	0	0	0	0	0	0	0	0	0	0	0	0	0	0	0.0193	0	0	0	0	0	0	0	0	0	0.0298	0.0661	0	0	0	0	0
L328	0.489	0.513		L328	0	0.03	0	0	0	0	0	0.0163	0	0.006	0	0	0	0	0	0	0	0	0	0	0	0	0	0	0	0	0	0.031	0.0629	0	0.0038	0	0	0	0.0341	0	0.0284	0	0.0294	0.0256	0	0.0076	0	0	0
L329	0.573	0.429		L329	0	0.014	0.0049	0	0	0	0.0193	0.0438	0	0	0.0167	0.0266	0.0116	0	0	0	0	0	0	0	0	0	0	0	0	0	0	0	0.0101	0	0	0.0317	0.0035	0	0.0022	0.0277	0	0.0178	0.0548	0.0307	0	0	0	0	0
L330	0.59	0.41		L330	0.0369	0.0136	0.0159	0	0.0089	0.1059	0.0498	0.0308	0	0.0016	0	0	0	0	0	0.0391	0	0	0	0.0144	0.024	0	0	0	0	0	0	0.0471	0	0	0	0	0	0.0299	0.0174	0.025	0.0194	0	0.0113	0	0.0324	0	0	0	0
L331	0.385	0.616		L331	0	0	0	0	0	0	0.0155	0.0061	0	0	0	0	0	0	0	0	0	0	0	0	0	0	0	0	0	0	0	0.0237	0	0	0	0	0	0.0002	0.0326	0	0.0582	0	0.0185	0	0	0	0	0	0
L332	0.468	0.531		L332	0	0.0383	0	0	0	0	0	0	0	0	0	0	0	0	0	0	0	0	0	0	0	0	0	0	0	0	0	0.0037	0.039	0	0	0	0.0188	0	0	0.0079	0	0.0256	0.1199	0.0551	0	0	0	0	0.0388
L333	0.445	0.557		L333	0	0.0605	0.0267	0	0	0.0269	0	0.0534	0	0	0	0	0	0	0	0	0	0	0	0	0	0	0	0	0	0	0	0	0.002	0	0	0	0	0	0	0	0	0	0	0	0	0	0	0	0
L334	0.587	0.413		L334	0.0535	0.0434	0.0164	0	0	0.0102	0.0122	0.0025	0	0	0.0172	0.0281	0.0011	0.025	0	0.0018	0.0049	0	0	0.0159	0.0602	0.0115	0.0023	0	0	0	0.0149	0.0051	0	0	0	0.0421	0.0173	0	0	0.0351	0	0	0.0189	0	0	0.0427	0	0	0
L335	0.384	0.617		L335	0	0	0	0	0	0	0.0007	0	0	0	0	0	0	0	0	0	0	0	0	0	0	0	0	0	0	0	0	0	0	0	0	0.0098	0	0	0	0	0	0	0.0806	0	0	0	0	0	0
L336	0.63	0.372		L336	0	0.0786	0.0203	0	0	0	0	0	0	0	0.0352	0.0008	0	0	0	0	0	0.0381	0.0358	0	0.0076	0.0629	0.0366	0.0995	0	0	0	0	0	0	0	0	0	0	0	0	0	0	0.0264	0	0	0	0	0	0.0339
L337	0.224	0.778		L337	0	0	0	0	0	0	0	0	0	0	0	0	0	0	0	0	0	0	0	0	0.0181	0	0	0	0	0	0	0	0.0311	0	0	0.0351	0	0	0	0	0.0003	0.0001	0.0704	0.0082	0	0	0	0	0
L338	0.347	0.655		L338	0	0	0	0	0	0	0	0	0	0	0	0	0	0	0	0	0	0	0	0	0	0	0	0	0	0	0	0	0.043	0.0052	0	0.0101	0	0	0	0.0206	0.0186	0	0.1387	0	0	0	0	0	0.0376
L339	0.693	0.309		L339	0.0073	0.0117	0.023	0.0217	0	0	0	0.0105	0	0	0	0	0	0	0.0318	0	0	0.0207	0.0339	0	0	0	0	0.0072	0	0.0397	0.0922	0	0.0206	0.0142	0	0	0.0731	0.0794	0	0	0.0469	0.0095	0	0	0.0401	0.0266	0.0314	0.0353	0.0266
L340	0.185	0.816		L340	0	0	0	0	0	0	0	0	0	0	0	0	0	0	0	0	0.1334	0	0	0	0	0	0	0	0	0	0	0	0.1879	0	0.033	0.0081	0.1349	0	0.0671	0.0052	0.0283	0.0773	0.0374	0.2092	0	0	0	0	0
L341	0.784	0.218		L341	0.2119	0.1384	0.1824	0.0542	0.2503	0.2338	0.1429	0.091	0.1032	0.0555	0.0881	0.0129	0.0638	0.01	0	0	0	0.0155	0.0438	0	0.0019	0	0	0	0.0769	0	0	0.1201	0	0	0	0.0216	0	0.1003	0	0	0	0.0399	0.0219	0.0664	0	0.0138	0	0	0
L342	0.301	0.702		L342	0	0	0	0	0	0	0	0	0	0	0	0	0	0	0	0	0.0325	0	0	0	0	0	0	0	0	0	0	0	0.1149	0	0	0	0.2218	0	0	0	0	0.1397	0.0954	0.2325	0	0	0	0	0
L343	0.809	0.192		L343	0.2487	0.1636	0.1823	0.0853	0.2947	0.2301	0.1313	0.1211	0.0531	0	0.0038	0	0.0723	0.0424	0	0.0018	0.0157	0.0423	0	0	0.0226	0	0	0.0409	0.0243	0	0.0039	0.193	0.0056	0	0	0	0.0113	0.0776	0	0	0	0.0464	0.0227	0.0118	0	0.0017	0.0301	0.0319	0.0508
L344	0.484	0.517		L344	0	0.1381	0.0399	0	0	0	0.0102	0.0244	0	0.0081	0	0	0	0	0	0	0	0	0	0	0	0	0	0	0	0	0.0223	0	0.021	0.0208	0.0216	0.0838	0	0	0.0511	0.0184	0.0525	0.0103	0.0407	0	0	0.0327	0	0	0
L345	0.999	0.001		L345	0.168	0.1919	0.1764	0.1879	0.1456	0.0336	0	0.0243	0.1081	0.1217	0.0779	0.0359	0.0844	0.1448	0.1376	0.08	0	0.2024	0.1612	0.0043	0	0.1138	0.0898	0.087	0.1587	0.0632	0.0148	0.0093	0	0	0	0	0	0.0351	0	0.0026	0	0	0	0	0.0187	0.0264	0.1654	0.1662	0.15
L346	0.925	0.076		L346	0.1368	0.0539	0.1006	0.0819	0.1222	0.1108	0.1239	0.0799	0.0823	0.2075	0.0568	0	0.0543	0	0	0	0.1353	0.0614	0.0155	0.0123	0.0145	0	0	0	0.0273	0.0212	0.0554	0.0833	0.0413	0.0842	0.0984	0	0	0.1341	0.1168	0	0.1019	0	0.0042	0	0	0.0288	0	0	0.0479
L347	0.197	0.804		L347	0	0	0	0	0	0	0	0	0	0	0	0	0	0	0	0	0.0765	0	0	0	0	0	0	0	0	0	0	0	0.0869	0	0	0	0	0	0	0	0	0.0266	0.0552	0.0764	0	0	0	0	0
L348	0.42	0.582		L348	0	0.0293	0	0	0	0.0325	0	0.0195	0	0	0	0	0	0	0	0	0.1516	0	0	0	0	0	0	0	0	0.0227	0	0	0.1627	0	0	0	0.2433	0	0	0.0055	0	0.1517	0.0568	0.3327	0	0	0	0	0
L349	0.525	0.476		L349	0.0237	0.1266	0.1058	0	0.0597	0.1094	0.0486	0	0	0	0	0	0	0	0	0	0	0	0	0.0018	0	0	0	0	0	0	0	0	0.0142	0	0.0095	0.0577	0	0	0	0.0374	0	0	0.0573	0	0	0	0	0	0
L350	0.326	0.675		L350	0	0.0944	0	0	0	0	0.0048	0	0	0	0	0	0	0	0	0	0	0	0	0	0	0	0	0	0	0	0	0.0007	0.0159	0.0507	0	0.0425	0	0	0	0.0274	0.0131	0.0061	0.1097	0	0	0	0	0	0
L351	0.898	0.102		L351	0.2343	0.2424	0.3167	0.1303	0.2103	0.1147	0.0807	0.1475	0.1303	0.0631	0.0318	0.0459	0.0633	0.071	0.0078	0.0396	0	0.0923	0.0401	0.0103	0.0104	0	0	0	0.0464	0.0504	0.0356	0.1197	0	0.0114	0.0211	0.0099	0	0.0588	0	0.006	0	0	0	0	0	0.0477	0.0166	0.0132	0.0455
L352	0.731	0.27		L352	0.1918	0.2575	0.2259	0.032	0.1438	0.081	0	0.1023	0.047	0.0062	0.0068	0	0.0153	0.0144	0	0	0	0.0119	0	0.0465	0.0433	0	0	0.0031	0	0.0681	0.0164	0.0989	0	0.0336	0	0	0	0.0044	0	0	0	0	0	0	0	0.0739	0	0	0
L353	0.851	0.149		L353	0.1976	0.1249	0.1401	0.1067	0.1889	0.1866	0.0633	0.0721	0.0852	0.0421	0.0752	0	0.0019	0.0524	0.0011	0.0055	0.0005	0.0359	0.0453	0.0648	0.042	0.0457	0.0021	0.0269	0.0778	0.0074	0.0166	0.0876	0	0	0.0016	0	0.0085	0.0424	0.0243	0.0098	0	0.088	0	0.0785	0.0357	0.0667	0.008	0.0133	0.0009
L354	0.888	0.115		L354	0.0982	0.0205	0.106	0.1647	0.139	0.1327	0.1707	0.1311	0.1566	0.1217	0	0	0.0309	0.0034	0	0	0	0.0766	0	0	0	0	0	0	0.0085	0	0.018	0.0797	0.0534	0.0275	0.1234	0	0	0.0641	0.1254	0.0355	0.1238	0.0185	0	0	0	0.0387	0	0	0.0815
L355	0.883	0.117		L355	0.1698	0.1331	0.1468	0.1386	0.2327	0.2425	0.115	0.0983	0.1614	0.1109	0.0697	0	0.0239	0.059	0	0.0188	0.0434	0.0111	0	0	0	0	0.0063	0	0	0.0092	0.0124	0.1067	0.0002	0.001	0.0334	0	0	0.045	0.0558	0	0.0594	0	0.0092	0	0.0166	0.006	0	0	0.0166
L356	0.638	0.364		L356	0	0.0532	0	0.0457	0.0705	0.0075	0	0.0267	0.0353	0.0582	0.0332	0	0	0.0306	0	0	0.1748	0.0373	0.0335	0	0	0	0	0	0	0	0	0.0431	0.022	0	0	0.0059	0	0.0639	0.019	0	0.0291	0	0.0158	0.0366	0	0	0	0	0
L357	0.889	0.112		L357	0.1318	0.1116	0.147	0.1232	0.2003	0.1792	0.0418	0.0947	0.0758	0.0079	0.0305	0	0.0357	0.0403	0	0	0.1619	0.0302	0.0348	0.0064	0	0	0	0.0318	0.0402	0.0007	0	0.1049	0	0	0	0	0	0.056	0	0	0	0.0304	0	0.0828	0	0	0	0	0.0137
L358	0.231	0.771		L358	0	0	0	0	0	0	0	0	0	0	0	0	0	0	0	0	0	0	0	0	0	0	0	0	0	0	0	0	0.073	0.0866	0	0.0061	0	0	0	0.0604	0.0745	0.1123	0.0676	0.0816	0	0	0	0	0
L359	0.831	0.169		L359	0.1953	0.1179	0.1703	0.0788	0.2813	0.1884	0.1529	0.1429	0.1328	0.0349	0.0585	0.021	0.094	0.0654	0	0.0158	0.0536	0.0461	0.0056	0.0229	0.0074	0	0	0.0123	0.0665	0.013	0	0.1004	0	0.0215	0.0003	0.0203	0	0.0947	0.0056	0	0	0.0214	0	0.0314	0	0.0142	0	0	0.0072
L360	0.519	0.484		L360	0.0285	0.0036	0	0	0.0748	0	0	0.0166	0.0191	0	0.0524	0	0.0206	0	0	0	0	0	0	0	0	0	0	0	0	0	0	0.0145	0.0059	0.0481	0	0.0078	0	0.1203	0	0	0	0	0.0339	0.0318	0	0	0	0	0
L361	0.879	0.122		L361	0.2169	0.1649	0.2058	0.1111	0.2338	0.1441	0.0352	0.1547	0.1224	0.0167	0.0079	0.0547	0.0354	0.0486	0.0155	0	0.007	0.0293	0.0214	0.0275	0.0235	0.0003	0	0	0.0256	0.0948	0.1068	0.0684	0	0.0044	0.0002	0	0	0.0531	0	0	0	0	0	0	0	0.0827	0.0205	0.0282	0.0588
L362	0.768	0.232		L362	0.2065	0.0344	0.1289	0.046	0.1993	0.1612	0.1202	0.1338	0.1049	0.0376	0.0734	0	0.0274	0.0034	0.0075	0	0.0273	0	0	0.0096	0.0085	0.0194	0.0433	0	0.0341	0.0182	0.0447	0.1255	0	0	0	0.0044	0	0.0179	0.0021	0	0.0203	0	0.0139	0	0.0158	0.0278	0	0	0.0162
L363	0.794	0.207		L363	0.1426	0.0645	0.1259	0.0704	0.1408	0.2002	0.0716	0.1064	0.0598	0.0241	0.0665	0.0081	0	0.0154	0	0	0.0559	0	0	0	0.0125	0	0	0	0.0082	0.0306	0.0743	0.0667	0	0	0	0	0.0391	0.0133	0	0	0	0.0192	0.0184	0.0879	0	0.0235	0	0	0
L364	0.917	0.084		L364	0.2636	0.1418	0.183	0.1592	0.2017	0.1943	0.0567	0.1066	0.0747	0.0245	0.0104	0.0084	0.0692	0.031	0.0159	0	0	0.0484	0.0236	0.0091	0.0126	0.0438	0.0176	0.0066	0.0319	0.0379	0.0766	0.0716	0.0185	0	0.0081	0	0	0.0466	0	0	0	0	0.0128	0	0	0.019	0.0379	0.0433	0.0735
L365	0.811	0.189		L365	0.2564	0.1085	0.1936	0.0028	0.2742	0.2815	0.1635	0.1889	0.0744	0.0365	0.0641	0	0.0405	0.0614	0	0	0.0079	0.023	0	0.0574	0.0733	0	0	0	0.0296	0.0039	0.0003	0.1823	0	0.0018	0.0255	0	0.0246	0.0523	0.029	0	0	0.0216	0	0.0217	0.0154	0.0156	0	0	0
L366	0.603	0.399		L366	0.0234	0.064	0.0615	0	0.0225	0	0.0045	0.021	0.0185	0.0042	0	0.0382	0.0329	0	0.0199	0	0	0	0	0.0224	0.0403	0	0	0	0	0	0.0013	0.0261	0	0	0.0413	0.008	0.0146	0.03	0.0292	0	0.0443	0.0054	0	0	0	0.0023	0	0	0
L367	0.879	0.123		L367	0.1645	0.0612	0.0922	0.1191	0.2221	0.2636	0.1569	0.1255	0.0806	0.0134	0	0	0.0232	0.0063	0.023	0.0649	0.1224	0.0449	0	0	0	0	0	0	0.0237	0.0155	0.0169	0.0843	0.0308	0	0	0	0	0.1045	0	0	0.0056	0.0427	0	0.0873	0	0	0	0	0
L368	0.836	0.165		L368	0	0.01	0.0985	0.0425	0.0367	0.0421	0	0	0.0207	0	0.0014	0.0069	0	0	0	0	0.063	0.0278	0.0354	0.0372	0.0431	0	0	0	0.0011	0.0041	0.0134	0.0042	0	0.0319	0	0.0131	0.0563	0.1268	0	0	0	0	0	0	0	0.0549	0	0	0.0098
[truncated: 323 more columns]
